# Supplementary material for: catena-Poly[[bis­(1-methyl-1H-imidazole-κN 3)zinc]-μ-3-nitro­phthalato-κ2 O 1:O2]
Source: Acta Crystallogr Sect E Struct Rep Online. 2012 Feb 10;68(Pt 3):m262–3. doi: 10.1107/S1600536812004576 (PMC3297226; doi:10.1107/S1600536812004576)
Supplement: Supplementary file 1 [file e-68-0m262-sup1.cif]

##############################################################################
#                                                                            #
# This CIF contains the data in a paper accepted for publication in          #
# Acta Crystallographica Section E. It conforms to the requirements of       #
# Notes for Authors for Acta Crystallographica Section E, and has been       #
# peer reviewed under the auspices of the IUCr Commission on Journals.       #
#                                                                            #
# Full details of the Crystallographic Information File format               #
# are given in the paper "The Crystallographic Information File (CIF):       #
# a New Standard Archive File for Crystallography" by S. R. Hall, F. H.      #
# Allen and I. D. Brown [Acta Cryst. (1991), A47, 655-685].                  #
#                                                                            #
# The current version of the core CIF dictionary is obtainable from          #
# ftp://ftp.iucr.org/pub/cif_core.dic.                                       #
#                                                                            #
# Software is freely available for graphical display of the structure(s)     #
# in this CIF. For information consult the CIF software page                 #
# http://www.iucr.org/resources/cif/software.                                #
#                                                                            #
# This file may be used for bona fide research purposes within the           #
# scientific community so long as proper attribution is given to the journal # 
# article from which it was obtained.                                        #
#                                                                            #
##############################################################################
data_I
_audit_creation_method     SHELXL97
_chemical_name_systematic
;
<i>catena</i>-Poly[[bis(1-methyl-1<i>H</i>imidazole-\k<i>N</i>^3^)zinc]-
\m-3-nitrophthalato-\k^2^<i>O</i>^1^:<i>O^2^</i>]
;
_chemical_name_common     ?
_chemical_formula_moiety     'C16 H15 N5 O6 Zn'
_chemical_formula_sum     'C16 H15 N5 O6 Zn'
_chemical_formula_iupac     '[Zn (C8 H3 N O6) (C4 H6 N2)2]'
_chemical_formula_weight     438.70
_chemical_melting_point     ?
_symmetry_cell_setting     monoclinic
_symmetry_space_group_name_H-M     'P 21/c'
_symmetry_space_group_name_Hall     '-P 2ybc'
loop_
    _symmetry_equiv_pos_as_xyz
    'x, y, z'
    '-x, y+1/2, -z+1/2'
    '-x, -y, -z'
    'x, -y-1/2, z-1/2'
_cell_length_a     8.375(2)
_cell_length_b     16.005(4)
_cell_length_c     14.057(4)
_cell_angle_alpha     90.00
_cell_angle_beta     102.618(4)
_cell_angle_gamma     90.00
_cell_volume     1838.7(8)
_cell_formula_units_Z     4
_cell_measurement_reflns_used     6551
_cell_measurement_theta_min     1.5
_cell_measurement_theta_max     27.9
_cell_measurement_temperature     294(2)
_exptl_crystal_description     Needle
_exptl_crystal_colour     Colorless
_exptl_crystal_size_max     0.18
_exptl_crystal_size_mid     0.06
_exptl_crystal_size_min     0.06
_exptl_crystal_density_diffrn     1.585
_exptl_crystal_density_meas     ?
_exptl_crystal_density_method     'not measured'
_exptl_crystal_F_000     896
_exptl_absorpt_coefficient_mu     1.381
_exptl_absorpt_correction_type     multi-scan
_exptl_absorpt_process_details     '(CrystalClear; Rigaku/MSC, 2005)'
_exptl_absorpt_correction_T_min     0.883
_exptl_absorpt_correction_T_max     0.921
_exptl_special_details     ?
_diffrn_ambient_temperature     294(2)
_diffrn_radiation_type     MoK\a
_diffrn_radiation_wavelength     0.71073
_diffrn_radiation_source     'rotating anode'
_diffrn_radiation_monochromator     confocal
_diffrn_measurement_device_type     'Rigaku Saturn CCD area-detector'
_diffrn_measurement_method     \w
_diffrn_detector_area_resol_mean     28.57
_diffrn_reflns_number     13428
_diffrn_reflns_av_R_equivalents     0.0273
_diffrn_reflns_av_sigmaI/netI     0.0262
_diffrn_reflns_theta_min     1.96
_diffrn_reflns_theta_max     25.01
_diffrn_reflns_theta_full     25.01
_diffrn_measured_fraction_theta_max     1.000
_diffrn_measured_fraction_theta_full     1.000
_diffrn_reflns_limit_h_min     -9
_diffrn_reflns_limit_h_max     9
_diffrn_reflns_limit_k_min     -19
_diffrn_reflns_limit_k_max     18
_diffrn_reflns_limit_l_min     -16
_diffrn_reflns_limit_l_max     16
_diffrn_standards_number     0
_diffrn_standards_interval_count     ?
_diffrn_standards_interval_time     ?
_diffrn_standards_decay_%     ?
_refine_special_details     ?
_reflns_number_total     3240
_reflns_number_gt     2904
_reflns_threshold_expression     I>2\s(I)
_refine_ls_structure_factor_coef     Fsqd
_refine_ls_matrix_type     full
_refine_ls_R_factor_all     0.0302
_refine_ls_R_factor_gt     0.0275
_refine_ls_wR_factor_gt     0.0728
_refine_ls_wR_factor_ref     0.0741
_refine_ls_goodness_of_fit_ref     1.061
_refine_ls_restrained_S_all     1.061
_refine_ls_number_reflns     3240
_refine_ls_number_parameters     255
_refine_ls_number_restraints     0
_refine_ls_number_constraints     0
_refine_ls_hydrogen_treatment     constr
_refine_ls_weighting_scheme     calc
_refine_ls_weighting_details
         'calc w=1/[\s^2^(Fo^2^)+(0.0448P)^2^+0.3182P] where P=(Fo^2^+2Fc^2^)/3'
_atom_sites_solution_hydrogens     geom
_atom_sites_solution_primary     direct
_atom_sites_solution_secondary     difmap
_refine_ls_shift/su_max     0.009
_refine_ls_shift/su_mean     0.001
_refine_diff_density_max     0.425
_refine_diff_density_min     -0.370
_refine_ls_extinction_method     none
_refine_ls_extinction_coef     ?
loop_
    _atom_type_symbol
    _atom_type_description
    _atom_type_scat_dispersion_real
    _atom_type_scat_dispersion_imag
    _atom_type_scat_source
    'C' 'C' 0.0033 0.0016
                         'International Tables Vol C Tables 4.2.6.8 and 6.1.1.4'
    'H' 'H' 0.0000 0.0000
                         'International Tables Vol C Tables 4.2.6.8 and 6.1.1.4'
    'N' 'N' 0.0061 0.0033
                         'International Tables Vol C Tables 4.2.6.8 and 6.1.1.4'
    'O' 'O' 0.0106 0.0060
                         'International Tables Vol C Tables 4.2.6.8 and 6.1.1.4'
    'Zn' 'Zn' 0.2839 1.4301
                         'International Tables Vol C Tables 4.2.6.8 and 6.1.1.4'
_computing_data_collection     'CrystalClear (Rigaku/MSC, 2005)'
_computing_cell_refinement     'CrystalClear (Rigaku/MSC, 2005)'
_computing_data_reduction     'CrystalClear (Rigaku/MSC, 2005)'
_computing_structure_solution     'SHELXS97 (Sheldrick, 2008)'
_computing_structure_refinement     'SHELXL97 (Sheldrick, 2008)'
_computing_molecular_graphics     'SHELXTL (Sheldrick, 2008)'
_computing_publication_material     'SHELXTL (Sheldrick, 2008)'
loop_
    _atom_site_type_symbol
    _atom_site_label
    _atom_site_fract_x
    _atom_site_fract_y
    _atom_site_fract_z
    _atom_site_U_iso_or_equiv
    _atom_site_adp_type
    _atom_site_calc_flag
    _atom_site_refinement_flags
    _atom_site_occupancy
    _atom_site_symmetry_multiplicity
    _atom_site_disorder_assembly
    _atom_site_disorder_group
    Zn Zn1 0.37841(3) 0.207619(14) 0.455381(16) 0.01901(10) Uani d . 1 1 . .
    O O1 0.40470(16) 0.33302(8) 0.29849(10) 0.0208(3) Uani d . 1 1 . .
    O O2 0.21557(17) 0.27506(9) 0.36867(10) 0.0232(3) Uani d . 1 1 . .
    O O3 0.25521(18) 0.36236(9) 0.02871(10) 0.0240(3) Uani d . 1 1 . .
    O O4 0.21554(18) 0.24772(9) 0.11179(10) 0.0247(3) Uani d . 1 1 . .
    O O5 0.1941(2) 0.44350(11) 0.44209(11) 0.0380(4) Uani d . 1 1 . .
    O O6 -0.0626(2) 0.41913(11) 0.43565(12) 0.0429(4) Uani d . 1 1 . .
    N N1 0.4567(2) 0.12574(10) 0.36701(12) 0.0205(4) Uani d . 1 1 . .
    N N2 0.4793(2) 0.05951(11) 0.23352(12) 0.0242(4) Uani d . 1 1 . .
    N N3 0.5739(2) 0.25540(11) 0.54444(12) 0.0230(4) Uani d . 1 1 . .
    N N4 0.7568(2) 0.28401(11) 0.67687(13) 0.0282(4) Uani d . 1 1 . .
    N N5 0.0545(2) 0.42875(11) 0.39749(13) 0.0289(4) Uani d . 1 1 . .
    C C1 0.2635(2) 0.32439(12) 0.30897(13) 0.0178(4) Uani d . 1 1 . .
    C C2 0.1264(2) 0.37573(12) 0.24794(14) 0.0180(4) Uani d . 1 1 . .
    C C3 0.0247(3) 0.42461(13) 0.29116(15) 0.0246(5) Uani d . 1 1 . .
    C C4 -0.0997(3) 0.47334(15) 0.23928(17) 0.0353(6) Uani d . 1 1 . .
    H H4 -0.1657 0.5046 0.2712 0.042 Uiso calc R 1 1 . .
    C C5 -0.1245(3) 0.47481(16) 0.13908(17) 0.0392(6) Uani d . 1 1 . .
    H H5 -0.2058 0.5085 0.1026 0.047 Uiso calc R 1 1 . .
    C C6 -0.0277(3) 0.42597(14) 0.09312(16) 0.0320(5) Uani d . 1 1 . .
    H H6 -0.0457 0.4265 0.0255 0.038 Uiso calc R 1 1 . .
    C C7 0.0960(2) 0.37607(12) 0.14624(14) 0.0205(4) Uani d . 1 1 . .
    C C8 0.1969(2) 0.32282(13) 0.09277(14) 0.0208(4) Uani d . 1 1 . .
    C C9 0.4173(2) 0.12626(12) 0.27040(15) 0.0217(5) Uani d . 1 1 . .
    H H9 0.3547 0.1675 0.2331 0.026 Uiso calc R 1 1 . .
    C C10 0.5501(3) 0.05407(14) 0.39165(16) 0.0283(5) Uani d . 1 1 . .
    H H10 0.5967 0.0371 0.4549 0.034 Uiso calc R 1 1 . .
    C C11 0.5631(3) 0.01286(14) 0.31019(16) 0.0302(5) Uani d . 1 1 . .
    H H11 0.6178 -0.0372 0.3066 0.036 Uiso calc R 1 1 . .
    C C12 0.4611(3) 0.03974(15) 0.13012(16) 0.0350(6) Uani d . 1 1 . .
    H H12A 0.3992 0.0830 0.0914 0.053 Uiso calc R 1 1 . .
    H H12B 0.4050 -0.0126 0.1161 0.053 Uiso calc R 1 1 . .
    H H12C 0.5673 0.0358 0.1150 0.053 Uiso calc R 1 1 . .
    C C13 0.6139(3) 0.24697(13) 0.64004(15) 0.0244(5) Uani d . 1 1 . .
    H H13 0.5510 0.2190 0.6768 0.029 Uiso calc R 1 1 . .
    C C14 0.6993(3) 0.30033(14) 0.51958(17) 0.0305(5) Uani d . 1 1 . .
    H H14 0.7046 0.3160 0.4566 0.037 Uiso calc R 1 1 . .
    C C15 0.8124(3) 0.31792(15) 0.60038(17) 0.0344(6) Uani d . 1 1 . .
    H H15 0.9094 0.3473 0.6039 0.041 Uiso calc R 1 1 . .
    C C16 0.8332(3) 0.29180(16) 0.78106(17) 0.0407(6) Uani d . 1 1 . .
    H H16A 0.8170 0.3474 0.8027 0.061 Uiso calc R 1 1 . .
    H H16B 0.9483 0.2807 0.7910 0.061 Uiso calc R 1 1 . .
    H H16C 0.7842 0.2524 0.8176 0.061 Uiso calc R 1 1 . .
loop_
    _atom_site_aniso_label
    _atom_site_aniso_U_11
    _atom_site_aniso_U_22
    _atom_site_aniso_U_33
    _atom_site_aniso_U_12
    _atom_site_aniso_U_13
    _atom_site_aniso_U_23
    Zn1 0.02000(15) 0.01878(15) 0.01866(14) -0.00048(9) 0.00515(10) 0.00074(9)
    O1 0.0161(8) 0.0221(8) 0.0249(7) 0.0007(6) 0.0061(6) 0.0011(6)
    O2 0.0216(8) 0.0265(8) 0.0231(7) 0.0019(6) 0.0087(6) 0.0072(6)
    O3 0.0287(8) 0.0241(8) 0.0211(7) 0.0016(6) 0.0099(6) -0.0014(6)
    O4 0.0267(9) 0.0216(8) 0.0249(8) 0.0037(6) 0.0036(6) -0.0006(6)
    O5 0.0327(10) 0.0483(11) 0.0323(9) 0.0025(8) 0.0058(7) -0.0094(8)
    O6 0.0411(11) 0.0552(11) 0.0412(10) 0.0013(9) 0.0285(8) -0.0008(9)
    N1 0.0228(10) 0.0190(9) 0.0207(9) 0.0013(7) 0.0068(7) 0.0010(7)
    N2 0.0248(10) 0.0224(9) 0.0269(9) -0.0005(8) 0.0086(8) -0.0023(8)
    N3 0.0197(9) 0.0255(10) 0.0245(9) -0.0002(7) 0.0066(7) -0.0014(8)
    N4 0.0187(10) 0.0357(11) 0.0295(10) 0.0015(8) 0.0036(8) -0.0062(8)
    N5 0.0340(12) 0.0273(10) 0.0289(10) 0.0058(8) 0.0146(9) -0.0006(8)
    C1 0.0217(11) 0.0157(10) 0.0163(10) -0.0006(8) 0.0047(8) -0.0030(8)
    C2 0.0163(10) 0.0169(10) 0.0220(10) -0.0001(8) 0.0066(8) 0.0023(8)
    C3 0.0248(12) 0.0261(12) 0.0251(11) 0.0029(9) 0.0106(9) 0.0013(9)
    C4 0.0301(14) 0.0393(14) 0.0395(14) 0.0162(11) 0.0142(11) 0.0017(11)
    C5 0.0300(14) 0.0484(16) 0.0380(14) 0.0215(11) 0.0047(11) 0.0079(12)
    C6 0.0279(13) 0.0407(14) 0.0257(12) 0.0086(10) 0.0027(9) 0.0041(10)
    C7 0.0166(11) 0.0221(11) 0.0232(10) 0.0011(8) 0.0052(8) 0.0009(9)
    C8 0.0165(11) 0.0261(12) 0.0175(10) 0.0002(9) -0.0013(8) -0.0027(9)
    C9 0.0187(11) 0.0176(11) 0.0292(11) -0.0002(8) 0.0058(8) 0.0011(9)
    C10 0.0273(13) 0.0291(12) 0.0285(11) 0.0057(10) 0.0059(9) 0.0088(10)
    C11 0.0305(13) 0.0240(12) 0.0375(13) 0.0091(10) 0.0104(10) 0.0043(10)
    C12 0.0433(15) 0.0348(13) 0.0287(12) -0.0035(11) 0.0115(11) -0.0080(11)
    C13 0.0206(11) 0.0263(12) 0.0269(11) 0.0016(9) 0.0066(9) -0.0010(9)
    C14 0.0286(13) 0.0348(13) 0.0313(13) -0.0064(10) 0.0134(10) -0.0026(10)
    C15 0.0237(13) 0.0396(14) 0.0425(14) -0.0095(10) 0.0129(10) -0.0082(12)
    C16 0.0277(14) 0.0570(17) 0.0324(14) 0.0029(11) -0.0047(10) -0.0035(12)
_geom_special_details     ?
loop_
    _geom_bond_atom_site_label_1
    _geom_bond_atom_site_label_2
    _geom_bond_site_symmetry_2
    _geom_bond_distance
    _geom_bond_publ_flag
    Zn1 O2 . 1.9454(14) n
    Zn1 O3 4_566 1.9612(14) n
    Zn1 N3 . 1.9841(17) n
    Zn1 N1 . 2.0116(17) n
    O1 C1 . 1.231(2) n
    O2 C1 . 1.279(2) n
    O3 C8 . 1.281(2) n
    O4 C8 . 1.234(2) n
    O5 N5 . 1.223(2) ?
    O6 N5 . 1.226(2) ?
    N1 C9 . 1.326(3) ?
    N1 C10 . 1.389(3) ?
    N2 C9 . 1.341(3) ?
    N2 C11 . 1.371(3) ?
    N2 C12 . 1.463(3) ?
    N3 C13 . 1.319(3) ?
    N3 C14 . 1.380(3) ?
    N4 C13 . 1.335(3) ?
    N4 C15 . 1.373(3) ?
    N4 C16 . 1.470(3) ?
    N5 C3 . 1.462(3) ?
    C1 C2 . 1.516(3) ?
    C2 C3 . 1.390(3) ?
    C2 C7 . 1.396(3) ?
    C3 C4 . 1.376(3) ?
    C4 C5 . 1.378(3) ?
    C4 H4 . 0.9300 ?
    C5 C6 . 1.383(3) ?
    C5 H5 . 0.9300 ?
    C6 C7 . 1.389(3) ?
    C6 H6 . 0.9300 ?
    C7 C8 . 1.511(3) ?
    C9 H9 . 0.9300 ?
    C10 C11 . 1.346(3) ?
    C10 H10 . 0.9300 ?
    C11 H11 . 0.9300 ?
    C12 H12A . 0.9600 ?
    C12 H12B . 0.9600 ?
    C12 H12C . 0.9600 ?
    C13 H13 . 0.9300 ?
    C14 C15 . 1.340(3) ?
    C14 H14 . 0.9300 ?
    C15 H15 . 0.9300 ?
    C16 H16A . 0.9600 ?
    C16 H16B . 0.9600 ?
    C16 H16C . 0.9600 ?
loop_
    _geom_angle_atom_site_label_1
    _geom_angle_atom_site_label_2
    _geom_angle_atom_site_label_3
    _geom_angle_site_symmetry_1
    _geom_angle_site_symmetry_3
    _geom_angle
    _geom_angle_publ_flag
    O2 Zn1 O3 . 4_566 105.60(6) y
    O2 Zn1 N3 . . 123.39(7) y
    O3 Zn1 N3 4_566 . 110.17(7) y
    O2 Zn1 N1 . . 104.66(6) y
    O3 Zn1 N1 4_566 . 103.44(7) y
    N3 Zn1 N1 . . 107.78(7) y
    C1 O2 Zn1 . . 118.44(13) ?
    C8 O3 Zn1 . 4_565 114.34(13) ?
    C9 N1 C10 . . 105.16(17) ?
    C9 N1 Zn1 . . 125.92(14) ?
    C10 N1 Zn1 . . 128.74(14) ?
    C9 N2 C11 . . 107.74(17) ?
    C9 N2 C12 . . 126.27(18) ?
    C11 N2 C12 . . 125.99(19) ?
    C13 N3 C14 . . 105.86(18) ?
    C13 N3 Zn1 . . 126.48(15) ?
    C14 N3 Zn1 . . 127.59(15) ?
    C13 N4 C15 . . 107.49(19) ?
    C13 N4 C16 . . 125.6(2) ?
    C15 N4 C16 . . 126.8(2) ?
    O5 N5 O6 . . 124.51(19) ?
    O5 N5 C3 . . 117.59(18) ?
    O6 N5 C3 . . 117.88(19) ?
    O1 C1 O2 . . 126.52(18) y
    O1 C1 C2 . . 119.99(17) ?
    O2 C1 C2 . . 113.49(17) ?
    C3 C2 C7 . . 116.93(18) ?
    C3 C2 C1 . . 121.21(17) ?
    C7 C2 C1 . . 121.86(17) ?
    C4 C3 C2 . . 123.5(2) ?
    C4 C3 N5 . . 117.16(19) ?
    C2 C3 N5 . . 119.23(18) ?
    C3 C4 C5 . . 118.6(2) ?
    C3 C4 H4 . . 120.7 ?
    C5 C4 H4 . . 120.7 ?
    C4 C5 C6 . . 119.7(2) ?
    C4 C5 H5 . . 120.2 ?
    C6 C5 H5 . . 120.2 ?
    C5 C6 C7 . . 121.2(2) ?
    C5 C6 H6 . . 119.4 ?
    C7 C6 H6 . . 119.4 ?
    C6 C7 C2 . . 120.04(19) ?
    C6 C7 C8 . . 119.29(18) ?
    C2 C7 C8 . . 120.67(17) ?
    O4 C8 O3 . . 125.73(19) y
    O4 C8 C7 . . 119.97(18) ?
    O3 C8 C7 . . 114.30(17) ?
    N1 C9 N2 . . 111.11(18) ?
    N1 C9 H9 . . 124.4 ?
    N2 C9 H9 . . 124.4 ?
    C11 C10 N1 . . 109.76(19) ?
    C11 C10 H10 . . 125.1 ?
    N1 C10 H10 . . 125.1 ?
    C10 C11 N2 . . 106.23(19) ?
    C10 C11 H11 . . 126.9 ?
    N2 C11 H11 . . 126.9 ?
    N2 C12 H12A . . 109.5 ?
    N2 C12 H12B . . 109.5 ?
    H12A C12 H12B . . 109.5 ?
    N2 C12 H12C . . 109.5 ?
    H12A C12 H12C . . 109.5 ?
    H12B C12 H12C . . 109.5 ?
    N3 C13 N4 . . 110.9(2) ?
    N3 C13 H13 . . 124.6 ?
    N4 C13 H13 . . 124.6 ?
    C15 C14 N3 . . 109.3(2) ?
    C15 C14 H14 . . 125.3 ?
    N3 C14 H14 . . 125.3 ?
    C14 C15 N4 . . 106.4(2) ?
    C14 C15 H15 . . 126.8 ?
    N4 C15 H15 . . 126.8 ?
    N4 C16 H16A . . 109.5 ?
    N4 C16 H16B . . 109.5 ?
    H16A C16 H16B . . 109.5 ?
    N4 C16 H16C . . 109.5 ?
    H16A C16 H16C . . 109.5 ?
    H16B C16 H16C . . 109.5 ?
loop_
    _geom_torsion_atom_site_label_1
    _geom_torsion_atom_site_label_2
    _geom_torsion_atom_site_label_3
    _geom_torsion_atom_site_label_4
    _geom_torsion_site_symmetry_1
    _geom_torsion_site_symmetry_2
    _geom_torsion_site_symmetry_3
    _geom_torsion_site_symmetry_4
    _geom_torsion
    _geom_torsion_publ_flag
    O3 Zn1 O2 C1 4_566 . . . -177.09(13) ?
    N3 Zn1 O2 C1 . . . . 55.12(16) ?
    N1 Zn1 O2 C1 . . . . -68.28(15) ?
    O2 Zn1 N1 C9 . . . . 7.11(18) ?
    O3 Zn1 N1 C9 4_566 . . . 117.49(17) ?
    N3 Zn1 N1 C9 . . . . -125.83(17) ?
    O2 Zn1 N1 C10 . . . . -167.15(17) ?
    O3 Zn1 N1 C10 4_566 . . . -56.76(19) ?
    N3 Zn1 N1 C10 . . . . 59.91(19) ?
    O2 Zn1 N3 C13 . . . . 121.96(17) ?
    O3 Zn1 N3 C13 4_566 . . . -3.9(2) ?
    N1 Zn1 N3 C13 . . . . -116.05(18) ?
    O2 Zn1 N3 C14 . . . . -61.5(2) ?
    O3 Zn1 N3 C14 4_566 . . . 172.64(17) ?
    N1 Zn1 N3 C14 . . . . 60.4(2) ?
    Zn1 O2 C1 O1 . . . . 1.6(3) ?
    Zn1 O2 C1 C2 . . . . -177.94(12) ?
    O1 C1 C2 C3 . . . . -125.2(2) ?
    O2 C1 C2 C3 . . . . 54.5(2) ?
    O1 C1 C2 C7 . . . . 55.0(3) ?
    O2 C1 C2 C7 . . . . -125.3(2) ?
    C7 C2 C3 C4 . . . . -1.3(3) ?
    C1 C2 C3 C4 . . . . 178.9(2) ?
    C7 C2 C3 N5 . . . . -178.00(18) ?
    C1 C2 C3 N5 . . . . 2.2(3) ?
    O5 N5 C3 C4 . . . . -127.4(2) ?
    O6 N5 C3 C4 . . . . 50.9(3) ?
    O5 N5 C3 C2 . . . . 49.5(3) ?
    O6 N5 C3 C2 . . . . -132.1(2) ?
    C2 C3 C4 C5 . . . . -0.7(4) ?
    N5 C3 C4 C5 . . . . 176.1(2) ?
    C3 C4 C5 C6 . . . . 1.8(4) ?
    C4 C5 C6 C7 . . . . -0.9(4) ?
    C5 C6 C7 C2 . . . . -1.2(3) ?
    C5 C6 C7 C8 . . . . 179.1(2) ?
    C3 C2 C7 C6 . . . . 2.2(3) ?
    C1 C2 C7 C6 . . . . -178.04(19) ?
    C3 C2 C7 C8 . . . . -178.14(18) ?
    C1 C2 C7 C8 . . . . 1.7(3) ?
    Zn1 O3 C8 O4 4_565 . . . 1.6(3) ?
    Zn1 O3 C8 C7 4_565 . . . -177.52(12) ?
    C6 C7 C8 O4 . . . . -129.1(2) ?
    C2 C7 C8 O4 . . . . 51.2(3) ?
    C6 C7 C8 O3 . . . . 50.1(3) ?
    C2 C7 C8 O3 . . . . -129.6(2) ?
    C10 N1 C9 N2 . . . . 0.3(2) ?
    Zn1 N1 C9 N2 . . . . -175.08(13) ?
    C11 N2 C9 N1 . . . . 0.3(2) ?
    C12 N2 C9 N1 . . . . -179.79(19) ?
    C9 N1 C10 C11 . . . . -0.7(2) ?
    Zn1 N1 C10 C11 . . . . 174.44(15) ?
    N1 C10 C11 N2 . . . . 0.9(3) ?
    C9 N2 C11 C10 . . . . -0.7(2) ?
    C12 N2 C11 C10 . . . . 179.3(2) ?
    C14 N3 C13 N4 . . . . 0.1(2) ?
    Zn1 N3 C13 N4 . . . . 177.23(14) ?
    C15 N4 C13 N3 . . . . -0.3(2) ?
    C16 N4 C13 N3 . . . . 175.7(2) ?
    C13 N3 C14 C15 . . . . 0.1(3) ?
    Zn1 N3 C14 C15 . . . . -176.93(16) ?
    N3 C14 C15 N4 . . . . -0.3(3) ?
    C13 N4 C15 C14 . . . . 0.4(3) ?
    C16 N4 C15 C14 . . . . -175.5(2) ?
loop_
    _geom_hbond_atom_site_label_D
    _geom_hbond_atom_site_label_H
    _geom_hbond_atom_site_label_A
    _geom_hbond_site_symmetry_A
    _geom_hbond_distance_DH
    _geom_hbond_distance_HA
    _geom_hbond_distance_DA
    _geom_hbond_angle_DHA
    _geom_hbond_publ_flag
    C9 H9 O4 . 0.93 2.25 3.156(3) 165.6 yes
    C11 H11 O1 2_645 0.93 2.53 3.297(3) 139.8 yes
    C12 H12A O5 4_565 0.96 2.44 3.078(3) 123.6 yes
    C13 H13 O1 4_566 0.93 2.46 3.373(3) 168.5 yes
    C16 H16B O2 4_666 0.96 2.44 3.345(3) 158.2 yes
_iucr_refine_instructions_details
;
TITL shelx in P2(1)/c
CELL 0.71073   8.3749  16.0048  14.0570  90.000 102.618  90.000
ZERR    4.00   0.0021   0.0037   0.0036   0.000   0.004   0.000
LATT 1
SYMM -X, 0.5+Y, 0.5-Z
SFAC C  H  N  O  Zn
UNIT 64 60 20 24 4
OMIT  -3.00  50.04
L.S. 4
ACTA
BOND $h
FMAP 2
PLAN 10
conf
htab
htab c9 o4
htab c11 o1_$1
eqiv $1 1-x,-1/2+y,1/2-z
htab c12 o5_$2
eqiv $2 x,1/2-y,-1/2+z
htab c13 o1_$3
eqiv $3  x,1/2-y,1/2+z
htab c16 o2_$4
eqiv $4 1+x,1/2-y,1/2+z
TEMP 294
WGHT    0.044800    0.318200
FVAR       0.40358
ZN1   5    0.378408    0.207619    0.455381    11.00000    0.02000    0.01878 =
         0.01866    0.00074    0.00515   -0.00048
O1    4    0.404703    0.333020    0.298486    11.00000    0.01612    0.02214 =
         0.02492    0.00112    0.00611    0.00072
O2    4    0.215570    0.275062    0.368669    11.00000    0.02162    0.02648 =
         0.02314    0.00723    0.00874    0.00194
O3    4    0.255209    0.362361    0.028709    11.00000    0.02874    0.02413 =
         0.02112   -0.00135    0.00993    0.00164
O4    4    0.215544    0.247724    0.111789    11.00000    0.02667    0.02162 =
         0.02486   -0.00058    0.00364    0.00373
O5    4    0.194117    0.443503    0.442094    11.00000    0.03267    0.04825 =
         0.03235   -0.00936    0.00585    0.00247
O6    4   -0.062620    0.419132    0.435649    11.00000    0.04110    0.05520 =
         0.04121   -0.00079    0.02850    0.00130
N1    3    0.456704    0.125737    0.367007    11.00000    0.02279    0.01900 =
         0.02066    0.00095    0.00684    0.00134
N2    3    0.479337    0.059512    0.233523    11.00000    0.02482    0.02235 =
         0.02686   -0.00229    0.00856   -0.00047
N3    3    0.573880    0.255403    0.544441    11.00000    0.01975    0.02548 =
         0.02452   -0.00138    0.00659   -0.00024
N4    3    0.756849    0.284006    0.676867    11.00000    0.01873    0.03573 =
         0.02949   -0.00616    0.00358    0.00147
N5    3    0.054467    0.428747    0.397488    11.00000    0.03398    0.02732 =
         0.02886   -0.00059    0.01465    0.00576
C1    1    0.263477    0.324393    0.308970    11.00000    0.02166    0.01565 =
         0.01628   -0.00303    0.00468   -0.00063
C2    1    0.126423    0.375732    0.247941    11.00000    0.01631    0.01690 =
         0.02202    0.00233    0.00657   -0.00006
C3    1    0.024705    0.424610    0.291161    11.00000    0.02484    0.02605 =
         0.02512    0.00129    0.01056    0.00291
C4    1   -0.099686    0.473341    0.239278    11.00000    0.03010    0.03928 =
         0.03950    0.00170    0.01423    0.01621
AFIX  43
H4    2   -0.165657    0.504628    0.271151    11.00000   -1.20000
AFIX   0
C5    1   -0.124455    0.474809    0.139081    11.00000    0.02995    0.04838 =
         0.03801    0.00791    0.00466    0.02149
AFIX  43
H5    2   -0.205796    0.508459    0.102559    11.00000   -1.20000
AFIX   0
C6    1   -0.027695    0.425968    0.093121    11.00000    0.02795    0.04071 =
         0.02574    0.00405    0.00266    0.00857
AFIX  43
H6    2   -0.045748    0.426549    0.025454    11.00000   -1.20000
AFIX   0
C7    1    0.095959    0.376069    0.146244    11.00000    0.01658    0.02212 =
         0.02322    0.00090    0.00522    0.00110
C8    1    0.196937    0.322820    0.092772    11.00000    0.01648    0.02613 =
         0.01754   -0.00267   -0.00127    0.00015
C9    1    0.417253    0.126256    0.270403    11.00000    0.01873    0.01755 =
         0.02919    0.00110    0.00580   -0.00020
AFIX  43
H9    2    0.354723    0.167499    0.233104    11.00000   -1.20000
AFIX   0
C10   1    0.550125    0.054069    0.391654    11.00000    0.02725    0.02913 =
         0.02852    0.00881    0.00593    0.00572
AFIX  43
H10   2    0.596710    0.037107    0.454906    11.00000   -1.20000
AFIX   0
C11   1    0.563075    0.012864    0.310195    11.00000    0.03046    0.02395 =
         0.03749    0.00428    0.01039    0.00906
AFIX  43
H11   2    0.617832   -0.037201    0.306629    11.00000   -1.20000
AFIX   0
C12   1    0.461141    0.039738    0.130123    11.00000    0.04326    0.03485 =
         0.02866   -0.00797    0.01151   -0.00346
AFIX 137
H12A  2    0.399227    0.083021    0.091409    11.00000   -1.50000
H12B  2    0.404969   -0.012607    0.116068    11.00000   -1.50000
H12C  2    0.567283    0.035823    0.115025    11.00000   -1.50000
AFIX   0
C13   1    0.613924    0.246969    0.640040    11.00000    0.02064    0.02629 =
         0.02689   -0.00095    0.00662    0.00156
AFIX  43
H13   2    0.551023    0.218975    0.676840    11.00000   -1.20000
AFIX   0
C14   1    0.699314    0.300329    0.519577    11.00000    0.02859    0.03484 =
         0.03127   -0.00255    0.01342   -0.00638
AFIX  43
H14   2    0.704568    0.315965    0.456615    11.00000   -1.20000
AFIX   0
C15   1    0.812438    0.317916    0.600384    11.00000    0.02371    0.03962 =
         0.04246   -0.00823    0.01285   -0.00953
AFIX  43
H15   2    0.909396    0.347275    0.603946    11.00000   -1.20000
AFIX   0
C16   1    0.833228    0.291804    0.781060    11.00000    0.02774    0.05695 =
         0.03235   -0.00350   -0.00472    0.00292
AFIX 137
H16A  2    0.816999    0.347433    0.802683    11.00000   -1.50000
H16B  2    0.948322    0.280672    0.790963    11.00000   -1.50000
H16C  2    0.784248    0.252400    0.817584    11.00000   -1.50000
HKLF 4
REM  shelx in P2(1)/c
REM R1 =  0.0275 for   2904 Fo > 4sig(Fo)  and  0.0302 for all   3240 data
REM    255 parameters refined using      0 restraints
END
;
data_global
_journal_date_recd_electronic     2012-01-08
_journal_date_accepted     2012-02-02
_journal_name_full     'Acta Crystallographica, Section E'
_journal_year     2012
_journal_volume     68
_journal_issue      3
_journal_page_first     m262
_journal_page_last     m263
_journal_paper_category     QM
_journal_paper_doi     10.1107/S1600536812004576
_journal_coeditor_code     BH2410
_publ_contact_author_name     'Guo, Ming-Lin'
_publ_contact_author_address
;
School of Environment and Chemical Engineering and
Key Lab of Hollow Fiber Membrane Materials &
Membrane Process,
Tianjin Polytechnic University, Tianjin 300387,
People's Republic of China
;
_publ_contact_author_email     guomlin@yahoo.com
_publ_contact_author_fax     '8622 8395-5458'
_publ_contact_author_phone     '8622 8395-5458'
_publ_section_title
;\
<i>catena</i>-Poly[[bis(1-methyl-1<i>H</i>-imidazole-\k<i>N</i>^3^)zinc]-\m-3-\
nitrophthalato-\k^2^<i>O</i>^1^:<i>O^2^</i>]
;
loop_
    _publ_author_name
    _publ_author_address
    "Zhang, Xi-Juan"
;
School of Materials
and Key Laboratory of Hollow Fiber Membrane Materials and Membrane Process
Tianjin Polytechnic University
Tianjin 300387
People's Republic of China
;
    "Guo, Ming-Lin"
;
School of Environment and Chemical Engineering
and Key Laboratory of Hollow Fiber Membrane Materials and Membrane Process
Tianjin Polytechnic University
Tianjin 300387
People's Republic of China
;
