# Supplementary material for: catena-Poly[[bis­(1-methyl-1H-imidazole-κN 3)zinc]-μ-3-nitro­phthalato-κ2 O 1:O2]
Source: Acta Crystallogr Sect E Struct Rep Online. 2012 Feb 10;68(Pt 3):m262–3. doi: 10.1107/S1600536812004576 (PMC3297226; doi:10.1107/S1600536812004576)
Supplement: Supplementary file 2 [file e-68-0m262-Isup2.hkl]

# 
# h,k,l, Fc-squared, Fo-squared, sigma(Fo-squared) and status flag 
# 
data_I
_shelx_title ' shelx in P2(1)/c' 
_shelx_refln_list_code          4 
_shelx_F_calc_maximum      249.33 
_exptl_crystal_F_000       896.00 
_reflns_d_resolution_high  0.8404 
 
loop_ 
 _symmetry_equiv_pos_as_xyz 
 'x, y, z' 
 '-x, y+1/2, -z+1/2' 
 '-x, -y, -z' 
 'x, -y-1/2, z-1/2' 
 
_cell_length_a     8.3749 
_cell_length_b    16.0048 
_cell_length_c    14.0570 
_cell_angle_alpha  90.000 
_cell_angle_beta  102.618 
_cell_angle_gamma  90.000 
 
_shelx_F_squared_multiplier     1.000 
 
loop_ 
 _refln_index_h 
 _refln_index_k 
 _refln_index_l 
 _refln_F_squared_calc 
 _refln_F_squared_meas 
 _refln_F_squared_sigma 
 _refln_observed_status 
   1   0   0     7183.79     6472.61    101.07 o 
   2   0   0      467.48      353.74     11.73 o 
   3   0   0     1329.86     1360.53     26.06 o 
   4   0   0     2115.18     2071.86     28.32 o 
   5   0   0    12127.02    11360.38    101.91 o 
   6   0   0     3561.01     3350.93    449.63 o 
   7   0   0      850.97      816.63    104.83 o 
   8   0   0      708.73      552.68     70.67 o 
   9   0   0      320.10      277.14     43.34 o 
   1   1   0    16603.21    16856.71    139.33 o 
   2   1   0     6908.45     6689.47     32.82 o 
   3   1   0     1760.91     1595.76     22.23 o 
   4   1   0     1615.03     1736.70     42.57 o 
   5   1   0      255.50      237.52      8.98 o 
   6   1   0     4879.16     4705.88    134.82 o 
   7   1   0     2626.51     2672.29     61.69 o 
   8   1   0      117.83      117.06     51.16 o 
   9   1   0      321.28      363.65     36.13 o 
   0   2   0    14937.25    14796.11    191.26 o 
   1   2   0    11901.26    11521.97     75.93 o 
   2   2   0    30333.61    28448.21    196.15 o 
   3   2   0     2695.53     2461.91     18.14 o 
   4   2   0     3169.41     2900.63     72.37 o 
   5   2   0     9936.68    10949.18    207.09 o 
   6   2   0      551.91      546.10     18.20 o 
   7   2   0     1000.12     1029.38     32.18 o 
   8   2   0     1430.84     1471.26     48.03 o 
   9   2   0      865.03      839.93     47.52 o 
   1   3   0      170.14      137.31      2.62 o 
   2   3   0      594.86      524.98      8.24 o 
   3   3   0       53.14       77.27      5.58 o 
   4   3   0      391.49      395.33     11.54 o 
   5   3   0     1518.58     1530.01     28.31 o 
   6   3   0     3772.49     3762.13     71.12 o 
   7   3   0      803.42      809.70     33.84 o 
   8   3   0       75.91       87.97     26.94 o 
   9   3   0       77.73       67.06     36.86 o 
   0   4   0     8213.64     7311.42     41.27 o 
   1   4   0     5376.69     5234.69     40.32 o 
   2   4   0     1614.56     1721.30     12.89 o 
   3   4   0       64.39       79.34      4.77 o 
   4   4   0     1135.00     1049.33     29.48 o 
   5   4   0     3071.72     3168.29     40.48 o 
   6   4   0        0.10        3.23      2.79 o 
   7   4   0      662.71      651.40     30.53 o 
   8   4   0      191.05      177.80     24.05 o 
   9   4   0       17.12       14.35     12.99 o 
   1   5   0     1546.82     1720.63     13.16 o 
   2   5   0     1108.03     1192.83      7.54 o 
   3   5   0     4461.70     4687.88     30.69 o 
   4   5   0        2.57        2.55      4.70 o 
   5   5   0      743.59      734.07     23.70 o 
   6   5   0     2070.87     2071.05     46.51 o 
   7   5   0      917.71      931.12     33.29 o 
   8   5   0      418.92      416.13     26.71 o 
   9   5   0       13.00       14.49      9.46 o 
   0   6   0     2388.17     2380.16     62.81 o 
   1   6   0     1926.91     1945.10     13.17 o 
   2   6   0     2702.65     2515.97     14.34 o 
   3   6   0      130.67      134.06     10.34 o 
   4   6   0      993.51     1010.68     27.99 o 
   5   6   0      313.12      333.14     15.44 o 
   6   6   0       27.75       45.34     17.30 o 
   7   6   0      338.16      320.09     19.51 o 
   8   6   0       24.67       28.59     10.53 o 
   9   6   0       10.23        6.71      7.06 o 
   1   7   0       20.53       57.57      3.26 o 
   2   7   0     5798.83     5751.49     35.32 o 
   3   7   0      459.07      500.58     10.72 o 
   4   7   0       24.01       68.67     16.09 o 
   5   7   0       16.57       33.74     10.84 o 
   6   7   0     1187.83     1203.59     29.83 o 
   7   7   0      128.79      145.63     19.21 o 
   8   7   0      319.60      307.09     31.22 o 
   9   7   0       19.24       17.68      7.30 o 
   0   8   0     2969.30     2677.32     36.62 o 
   1   8   0       13.95       17.69      3.42 o 
   2   8   0      159.21      141.03      5.13 o 
   3   8   0     1558.99     1619.51     23.48 o 
   4   8   0       19.10       19.49      7.92 o 
   5   8   0      683.32      739.97     20.61 o 
   6   8   0     1102.79     1112.99     28.87 o 
   7   8   0      454.66      459.26     20.65 o 
   8   8   0       24.18       28.29      9.14 o 
   1   9   0       22.20       15.45      3.61 o 
   2   9   0     4924.97     5174.23     39.89 o 
   3   9   0     4731.23     4886.02     52.34 o 
   4   9   0        2.39        3.08      4.89 o 
   5   9   0     1385.35     1304.35     30.61 o 
   6   9   0     1258.71     1320.61     37.24 o 
   7   9   0      905.91      920.88     29.11 o 
   8   9   0      137.31      145.53     26.15 o 
   0  10   0      160.95      161.85     10.61 o 
   1  10   0      130.21      121.00      5.20 o 
   2  10   0       64.72       62.60      4.51 o 
   3  10   0     3051.02     2995.28     34.08 o 
   4  10   0     3244.41     3217.86     63.11 o 
   5  10   0      226.12      217.10     15.33 o 
   6  10   0       33.15       30.84     10.24 o 
   7  10   0      212.66      213.48     19.87 o 
   8  10   0      516.67      545.23     22.02 o 
   1  11   0      150.56      130.27      5.37 o 
   2  11   0     5999.88     6097.55    117.36 o 
   3  11   0     4554.38     4632.16     53.44 o 
   4  11   0       13.62       27.03      7.70 o 
   5  11   0      964.17      930.16     62.30 o 
   6  11   0      915.74      896.34     30.11 o 
   7  11   0      922.97      951.25     36.61 o 
   0  12   0     3472.19     3562.36     54.49 o 
   1  12   0     2921.48     2956.90     32.59 o 
   2  12   0       27.22       32.31      8.37 o 
   3  12   0       39.87       36.40      6.46 o 
   4  12   0     2596.25     2583.18     48.39 o 
   5  12   0        9.99       15.75      6.78 o 
   6  12   0        0.26        2.80      6.66 o 
   7  12   0       81.06       66.58     26.46 o 
   1  13   0     1948.80     1895.81     51.75 o 
   2  13   0     1992.13     1909.43     62.28 o 
   3  13   0     4830.70     5107.86     74.01 o 
   4  13   0       44.73       28.41     10.94 o 
   5  13   0      317.69      297.04     17.86 o 
   6  13   0      500.34      498.81     22.91 o 
   7  13   0      640.32      613.30     25.34 o 
   0  14   0     1716.88     1766.43     44.27 o 
   1  14   0       75.41       69.31     13.77 o 
   2  14   0      167.02      153.56      8.96 o 
   3  14   0     1494.30     1415.38     27.97 o 
   4  14   0      165.50      176.09     19.38 o 
   5  14   0      237.72      237.28     15.23 o 
   6  14   0        0.13        2.33      5.41 o 
   1  15   0        3.41        7.34      3.07 o 
   2  15   0     2047.00     2019.38     58.25 o 
   3  15   0      243.10      236.16     12.24 o 
   4  15   0        3.39        6.56      4.35 o 
   5  15   0      546.67      553.28     19.75 o 
   0  16   0      422.22      399.38     29.59 o 
   1  16   0       11.66       10.46      7.49 o 
   2  16   0      112.18       93.72     17.27 o 
   3  16   0      412.65      388.41     19.84 o 
   4  16   0      260.14      232.29     24.78 o 
   5  16   0       36.81       32.69     27.95 o 
   1  17   0        5.05        3.54      5.35 o 
   2  17   0      410.69      374.50     19.68 o 
   3  17   0      182.92      198.89     40.88 o 
   4  17   0       27.54       21.76     14.82 o 
   0  18   0       53.58       40.21     36.53 o 
   1  18   0       79.38       74.14     31.85 o 
   2  18   0        2.37        3.01      9.03 o 
   3  18   0      145.59      159.95     35.07 o 
  -9   1   1        1.81        3.36     13.84 o 
  -8   1   1     1171.67     1172.59     51.21 o 
  -7   1   1       85.05       96.53     35.91 o 
  -6   1   1       31.66       35.02      9.87 o 
  -5   1   1      119.66      116.19      6.19 o 
  -4   1   1      830.41      848.83     14.12 o 
  -3   1   1      319.86      285.85      6.80 o 
  -2   1   1      522.00      539.03      7.06 o 
  -1   1   1      203.68      168.03      4.03 o 
   0   1   1      339.43      470.37      6.17 o 
   1   1   1     6449.47     6024.09     40.33 o 
   2   1   1       54.64       44.44      2.66 o 
   3   1   1     1215.91     1078.30      8.98 o 
   4   1   1      244.95      236.34      7.06 o 
   5   1   1        0.89        5.68      1.71 o 
   6   1   1      403.61      380.13     21.01 o 
   7   1   1       74.23       69.64     12.70 o 
   8   1   1      128.58      114.00     20.79 o 
   9   1   1       93.57       75.19     37.47 o 
  -9   2   1        2.19       10.12     12.26 o 
  -8   2   1      132.21      148.91     48.09 o 
  -7   2   1      940.90      938.86     29.98 o 
  -6   2   1     1001.77      971.81     25.97 o 
  -5   2   1       16.75       40.49      9.16 o 
  -4   2   1      299.94      308.91     10.92 o 
  -3   2   1      380.41      314.82      8.39 o 
  -2   2   1      809.22      946.45     10.16 o 
  -1   2   1     3651.37     3298.23     15.57 o 
   0   2   1     1222.14     1299.08     15.55 o 
   1   2   1    43678.50    39926.50    846.27 o 
   2   2   1     3437.05     3460.26     19.14 o 
   3   2   1     1671.90     1562.40     13.54 o 
   4   2   1        5.05        9.53      2.91 o 
   5   2   1      397.89      380.96     12.50 o 
   6   2   1       19.42       19.02      5.17 o 
   7   2   1      602.81      545.63     24.59 o 
   8   2   1        6.55        8.29      7.55 o 
   9   2   1       31.56       25.21     23.49 o 
  -9   3   1      529.97      486.25     34.46 o 
  -8   3   1      659.02      651.71     33.70 o 
  -7   3   1     1866.86     1958.39     51.47 o 
  -6   3   1      316.86      324.11     39.56 o 
  -5   3   1     1587.56     1634.53     35.46 o 
  -4   3   1     1882.48     2000.70     28.00 o 
  -3   3   1        3.19        7.43      1.68 o 
  -2   3   1    11605.98    11685.55    118.93 o 
  -1   3   1     1821.85     1862.06     14.65 o 
   0   3   1     5041.04     4855.25     49.98 o 
   1   3   1    18836.21    17914.31     99.10 o 
   2   3   1     6353.85     6585.77     73.57 o 
   3   3   1     2318.37     2163.30     20.73 o 
   4   3   1     1617.65     1757.25     15.28 o 
   5   3   1     1236.84     1191.09     30.10 o 
   6   3   1       31.78       24.46      5.95 o 
   7   3   1      281.07      257.42     18.01 o 
   8   3   1      828.01      864.28     29.92 o 
   9   3   1      284.48      277.78     21.09 o 
  -9   4   1       40.42       35.48     24.97 o 
  -8   4   1      196.22      181.83     31.81 o 
  -7   4   1      404.30      373.43     23.03 o 
  -6   4   1     3586.62     3515.73    106.47 o 
  -5   4   1       97.19       98.14      4.37 o 
  -4   4   1     3321.74     3096.44     49.80 o 
  -3   4   1     7616.73     7429.76     58.03 o 
  -2   4   1     5885.95     5566.40     36.18 o 
  -1   4   1    62167.20    59146.19   1030.86 o 
   0   4   1     1554.27     1489.11      9.41 o 
   1   4   1      253.23      252.43      4.84 o 
   2   4   1     3327.06     3454.82     41.55 o 
   3   4   1      175.38      206.17      7.07 o 
   4   4   1       34.35       38.39     13.78 o 
   5   4   1     1391.49     1376.98     23.85 o 
   6   4   1     1305.77     1381.67     26.74 o 
   7   4   1        5.22        9.61      5.90 o 
   8   4   1        3.42        1.53      8.21 o 
   9   4   1      389.06      410.39     25.97 o 
  -9   5   1     1526.84     1548.02     62.81 o 
  -8   5   1     1429.26     1423.74     41.59 o 
  -7   5   1      279.38      270.58     19.11 o 
  -6   5   1       36.59       32.99      3.37 o 
  -5   5   1     7310.92     7653.52     75.03 o 
  -4   5   1    19178.85    19480.66    278.67 o 
  -3   5   1      152.74      116.71      4.76 o 
  -2   5   1      513.09      448.16      6.68 o 
  -1   5   1       21.96       25.82      2.17 o 
   0   5   1     3221.13     2863.60     18.83 o 
   1   5   1     3866.18     4261.52     32.79 o 
   2   5   1     2690.75     2911.57     23.12 o 
   3   5   1     7639.97     8254.09     64.16 o 
   4   5   1     2086.10     2011.73     27.30 o 
   5   5   1      177.53      149.83     17.59 o 
   6   5   1        8.08       13.50      5.25 o 
   7   5   1     2442.02     2505.11     58.82 o 
   8   5   1      688.17      714.68     27.88 o 
   9   5   1      350.14      320.79     21.56 o 
  -9   6   1        1.77        5.79      8.15 o 
  -8   6   1     1128.04     1082.02     32.61 o 
  -7   6   1     1743.35     1807.71     42.15 o 
  -6   6   1     3651.33     3857.14     67.84 o 
  -5   6   1     4623.48     4740.25     66.57 o 
  -4   6   1       17.38       13.98      5.53 o 
  -3   6   1     1050.13      956.03     10.98 o 
  -2   6   1    10409.94    10212.92     83.98 o 
  -1   6   1      102.25      104.30      2.93 o 
   0   6   1     1539.45     1471.31      8.54 o 
   1   6   1     2456.82     2116.32     14.15 o 
   2   6   1     9916.27     9468.76     59.99 o 
   3   6   1     2208.52     2294.97     41.22 o 
   4   6   1     1022.21     1074.38     23.47 o 
   5   6   1     3128.46     3310.57     49.45 o 
   6   6   1     2350.25     2459.69     44.74 o 
   7   6   1      847.73      812.14     27.16 o 
   8   6   1        0.22        8.03      7.75 o 
   9   6   1      289.59      233.26     28.11 o 
  -9   7   1      885.77      869.46     38.73 o 
  -8   7   1     1516.16     1550.18     41.11 o 
  -7   7   1        7.33       13.67      7.72 o 
  -6   7   1      160.17      163.23     13.61 o 
  -5   7   1     4203.09     4639.97     68.54 o 
  -4   7   1     8668.96     8989.10    119.10 o 
  -3   7   1      587.93      565.23     13.53 o 
  -2   7   1     5150.61     5149.74     50.36 o 
  -1   7   1     4142.93     4174.66     40.09 o 
   0   7   1      187.06      218.42      3.89 o 
   1   7   1     7720.25     7594.50     50.73 o 
   2   7   1       30.16       29.31      5.21 o 
   3   7   1     8343.03     8891.74     84.36 o 
   4   7   1     5440.80     5817.56     82.69 o 
   5   7   1      745.23      717.33     19.45 o 
   6   7   1       93.63      102.18     24.74 o 
   7   7   1      825.33      833.90     24.94 o 
   8   7   1     1438.60     1494.81     46.28 o 
  -8   8   1      628.03      605.11     27.28 o 
  -7   8   1      826.59      886.42     30.14 o 
  -6   8   1       92.20      108.72     26.39 o 
  -5   8   1      450.88      418.46     17.08 o 
  -4   8   1     1276.88     1216.44     22.83 o 
  -3   8   1     5389.88     5391.86     68.35 o 
  -2   8   1    11352.64    11607.35    126.92 o 
  -1   8   1     1205.83     1162.56     12.86 o 
   0   8   1      916.54      963.70      9.72 o 
   1   8   1     2861.70     2939.38     25.72 o 
   2   8   1     1881.63     1886.95     22.36 o 
   3   8   1     3532.28     3497.62     62.93 o 
   4   8   1      921.94      870.10     23.85 o 
   5   8   1     1180.95     1198.53     32.00 o 
   6   8   1     1075.49     1089.79     29.04 o 
   7   8   1      876.58      861.68     31.18 o 
   8   8   1      134.77      139.12     20.44 o 
  -8   9   1       16.73       20.28      7.69 o 
  -7   9   1       98.76       83.92     24.74 o 
  -6   9   1      661.75      659.00     31.08 o 
  -5   9   1      513.50      470.36     21.18 o 
  -4   9   1     1855.27     2058.39     35.96 o 
  -3   9   1        2.80        5.01      1.73 o 
  -2   9   1     2791.35     2903.47     31.24 o 
  -1   9   1     1972.17     2058.56     20.45 o 
   0   9   1     4438.35     4216.85     38.12 o 
   1   9   1      473.06      456.91      9.23 o 
   2   9   1      472.77      480.87      8.90 o 
   3   9   1     2213.86     2283.44     30.09 o 
   4   9   1     2784.17     2775.52     50.89 o 
   5   9   1      350.39      343.23     15.88 o 
   6   9   1      192.55      209.51     26.78 o 
   7   9   1      476.28      510.60     21.10 o 
   8   9   1     1028.75     1090.96     38.99 o 
  -8  10   1        8.02        9.15      6.44 o 
  -7  10   1       76.63       73.98     24.00 o 
  -6  10   1        2.87        3.78      7.21 o 
  -5  10   1     1582.79     1586.74     37.96 o 
  -4  10   1      638.29      590.80     15.35 o 
  -3  10   1     3290.76     3238.12     47.53 o 
  -2  10   1      738.08      722.02     11.15 o 
  -1  10   1       21.68       32.41      6.01 o 
   0  10   1     1657.27     1696.21     47.23 o 
   1  10   1     2720.00     2824.05     30.11 o 
   2  10   1     3813.05     3729.68     41.08 o 
   3  10   1       11.16       20.95      5.14 o 
   4  10   1       47.97       57.63     16.82 o 
   5  10   1      783.49      770.15     28.33 o 
   6  10   1      471.95      463.48     17.97 o 
   7  10   1      751.93      773.56     30.60 o 
   8  10   1      303.41      330.87     22.74 o 
  -8  11   1        3.21        8.63      9.36 o 
  -7  11   1        7.43        4.99      7.33 o 
  -6  11   1       20.51       23.11      8.53 o 
  -5  11   1      172.24      190.80     14.47 o 
  -4  11   1       11.93       12.36      3.82 o 
  -3  11   1       19.94       28.44      7.04 o 
  -2  11   1     1212.28     1271.38     19.30 o 
  -1  11   1      142.89      146.38      5.89 o 
   0  11   1      682.58      703.82     14.89 o 
   1  11   1       80.24       91.62      5.45 o 
   2  11   1      416.61      419.45     10.08 o 
   3  11   1     1304.20     1308.81     24.02 o 
   4  11   1      685.19      713.88     23.52 o 
   5  11   1        3.88        6.80      6.44 o 
   6  11   1      118.71      117.72     21.49 o 
   7  11   1       96.59       91.54     29.52 o 
  -7  12   1      235.25      222.70     26.37 o 
  -6  12   1      427.57      463.16     20.70 o 
  -5  12   1      229.46      220.05     20.19 o 
  -4  12   1       63.50       76.38     11.14 o 
  -3  12   1      121.66      111.74     11.68 o 
  -2  12   1       38.73       36.41      7.51 o 
  -1  12   1      560.13      558.56     10.19 o 
   0  12   1        6.37        4.83      2.40 o 
   1  12   1       28.02       31.67      8.19 o 
   2  12   1       92.24       89.41      8.96 o 
   3  12   1       87.00       84.40      9.48 o 
   4  12   1      103.97       98.36     13.56 o 
   5  12   1      462.29      484.41     17.76 o 
   6  12   1      155.27      154.87     16.30 o 
   7  12   1      246.08      246.44     19.73 o 
  -7  13   1      127.47      116.38     34.72 o 
  -6  13   1      230.30      242.27     20.45 o 
  -5  13   1        1.67        5.83      5.74 o 
  -4  13   1       44.88       40.67     10.80 o 
  -3  13   1       43.46       44.08      8.36 o 
  -2  13   1      668.64      670.74     15.99 o 
  -1  13   1      144.54      154.90      7.63 o 
   0  13   1      968.38      980.38     16.43 o 
   1  13   1       17.16       14.26      5.08 o 
   2  13   1       65.36       70.72      8.14 o 
   3  13   1      176.60      168.95     13.78 o 
   4  13   1      725.15      715.08     21.24 o 
   5  13   1      619.38      607.97     24.17 o 
   6  13   1       27.30       19.83      7.53 o 
  -6  14   1       90.95       79.77     29.03 o 
  -5  14   1        4.45        2.55      6.42 o 
  -4  14   1        8.28        7.38      4.38 o 
  -3  14   1      290.50      277.74     12.26 o 
  -2  14   1      177.17      173.92     11.52 o 
  -1  14   1       22.89       26.00      7.88 o 
   0  14   1     1039.81     1054.71     20.69 o 
   1  14   1     2847.96     2782.60     42.56 o 
   2  14   1     1659.79     1633.77     41.02 o 
   3  14   1      205.21      195.18     12.97 o 
   4  14   1        2.18        6.63      4.69 o 
   5  14   1      488.61      479.67     19.26 o 
   6  14   1      275.61      276.50     16.90 o 
  -6  15   1      606.45      554.36     36.83 o 
  -5  15   1      365.60      384.72     16.79 o 
  -4  15   1       39.39       36.07     13.60 o 
  -3  15   1      139.66      143.26     18.20 o 
  -2  15   1     1128.20     1050.66     23.98 o 
  -1  15   1     1771.21     1711.98     34.57 o 
   0  15   1     1961.03     1917.36     35.44 o 
   1  15   1      731.69      699.04     17.19 o 
   2  15   1      693.74      673.46     16.77 o 
   3  15   1      255.55      255.80     14.38 o 
   4  15   1     1019.94     1002.22     34.43 o 
   5  15   1      750.01      695.82     21.84 o 
  -5  16   1        8.12       17.79      9.54 o 
  -4  16   1      287.88      283.87     21.78 o 
  -3  16   1      221.69      214.13     31.67 o 
  -2  16   1     3078.14     3097.73     59.98 o 
  -1  16   1      258.69      238.93     21.80 o 
   0  16   1      210.93      178.76     19.60 o 
   1  16   1     2880.46     2955.39     74.56 o 
   2  16   1      586.71      618.60     20.89 o 
   3  16   1      161.81      159.95     16.36 o 
   4  16   1      115.88      100.70     15.63 o 
   5  16   1      634.68      640.68     31.12 o 
  -4  17   1      961.99      904.66     50.67 o 
  -3  17   1       71.11       61.42     29.41 o 
  -2  17   1       98.88       81.80     18.98 o 
  -1  17   1     1627.72     1671.25     66.18 o 
   0  17   1     1299.16     1327.11     52.22 o 
   1  17   1       12.67       25.18     14.57 o 
   2  17   1       27.05       35.60     15.26 o 
   3  17   1      765.41      787.06     43.81 o 
   4  17   1      678.77      678.72     48.39 o 
  -3  18   1      741.92      752.10     43.03 o 
  -2  18   1     1295.05     1335.34     88.59 o 
  -1  18   1     1249.15     1290.61     56.75 o 
   0  18   1      434.43      455.24     31.82 o 
   1  18   1       46.00       41.66     23.40 o 
   2  18   1      580.56      550.28     82.45 o 
   0  19   1      532.06      524.08     37.92 o 
  -9   0   2     2067.57     2099.78    118.19 o 
  -8   0   2      220.61      238.09     39.60 o 
  -7   0   2      149.68      139.06     23.45 o 
  -6   0   2     3300.80     3718.89    107.93 o 
  -5   0   2     5081.07     4891.77    162.60 o 
  -4   0   2      539.28      336.21     13.45 o 
  -3   0   2     2379.09     2210.35     25.44 o 
  -2   0   2       24.19       55.78      6.73 o 
  -1   0   2    20545.87    19278.10    159.38 o 
   0   0   2      658.08      720.92     10.45 o 
   1   0   2     4099.73     3609.58     19.93 o 
   2   0   2    12135.41    12506.15     56.54 o 
   3   0   2    14956.87    15463.04    216.91 o 
   4   0   2     1934.54     2028.06     28.43 o 
   5   0   2     1125.59     1255.73     29.22 o 
   6   0   2     2396.32     2625.00     66.64 o 
   7   0   2     3999.14     3897.45    252.36 o 
   8   0   2     1151.52     1241.68     59.83 o 
   9   0   2       60.76       63.42     61.21 o 
  -9   1   2       62.16       55.44     32.84 o 
  -8   1   2       68.15       80.58     30.21 o 
  -7   1   2     1775.01     1765.43     56.10 o 
  -6   1   2     4015.35     3582.21    289.06 o 
  -5   1   2      788.90      862.35     26.18 o 
  -4   1   2     2665.18     2676.62     47.57 o 
  -3   1   2      774.91      634.65      9.40 o 
  -2   1   2      285.47      322.48      8.40 o 
  -1   1   2       11.57       11.72      2.93 o 
   0   1   2      327.98      267.13      4.14 o 
   1   1   2     9821.04     9776.18     60.91 o 
   2   1   2     4589.92     4679.15     46.36 o 
   3   1   2     2368.07     2561.94     21.78 o 
   4   1   2      604.21      538.74     12.24 o 
   5   1   2     3915.61     3742.26     40.85 o 
   6   1   2     3804.99     3774.72    112.93 o 
   7   1   2      523.56      472.85     17.63 o 
   8   1   2      398.51      393.35     17.35 o 
   9   1   2     1478.25     1461.74     70.63 o 
  -9   2   2      335.60      349.69     29.18 o 
  -8   2   2      592.18      566.62     29.73 o 
  -7   2   2      266.10      256.07     21.53 o 
  -6   2   2      392.43      354.70     22.00 o 
  -5   2   2      109.89      104.17      9.08 o 
  -4   2   2      560.28      554.56     20.16 o 
  -3   2   2      508.80      436.21      9.60 o 
  -2   2   2    35754.08    34109.74    458.89 o 
  -1   2   2    24757.94    23738.89    129.06 o 
   0   2   2     9744.82     9369.38     62.94 o 
   1   2   2     1200.16     1150.03      7.23 o 
   2   2   2     9420.04     8986.89     91.73 o 
   3   2   2     9043.29     8623.95     95.83 o 
   4   2   2     7467.76     7705.14     83.40 o 
   5   2   2      533.06      524.80     12.29 o 
   6   2   2       74.54       78.43     13.18 o 
   7   2   2     1554.98     1562.46     36.02 o 
   8   2   2      633.45      582.99     28.52 o 
   9   2   2        1.43        8.13      6.64 o 
  -9   3   2      381.19      366.55     36.24 o 
  -8   3   2     1339.36     1321.22     65.44 o 
  -7   3   2      496.73      469.10     30.99 o 
  -6   3   2     2964.47     3130.07     67.69 o 
  -5   3   2      561.62      669.35     21.49 o 
  -4   3   2     1190.44     1137.13     20.55 o 
  -3   3   2    10298.52    10678.92    128.74 o 
  -2   3   2     2339.27     2212.30     17.80 o 
  -1   3   2     1785.20     2110.22     18.73 o 
   0   3   2     2134.97     1940.87     11.42 o 
   1   3   2     2379.38     2247.34     14.39 o 
   2   3   2      613.68      532.86      8.68 o 
   3   3   2     2495.92     2566.21     23.89 o 
   4   3   2     1304.61     1362.39     29.25 o 
   5   3   2      138.49       92.73      9.33 o 
   6   3   2      666.47      649.40     16.13 o 
   7   3   2      103.60      107.63     34.32 o 
   8   3   2      531.74      556.05     27.19 o 
   9   3   2      866.55      817.15     38.20 o 
  -9   4   2       64.45       53.74     24.52 o 
  -8   4   2      166.46      155.08     29.30 o 
  -7   4   2     1749.39     1807.21     37.52 o 
  -6   4   2      691.76      655.00     17.63 o 
  -5   4   2     3952.61     4142.34     36.64 o 
  -4   4   2     6976.97     7176.57     95.28 o 
  -3   4   2      310.83      313.86      6.22 o 
  -2   4   2      416.60      457.83      7.30 o 
  -1   4   2    12654.36    12285.09     63.52 o 
   0   4   2     1634.97     1734.00     10.49 o 
   1   4   2      295.76      271.60      5.24 o 
   2   4   2     1113.94     1152.15      9.20 o 
   3   4   2     1065.08     1003.33     14.70 o 
   4   4   2     1211.40     1238.12     24.67 o 
   5   4   2       50.42       46.79      5.16 o 
   6   4   2      263.31      276.75     11.23 o 
   7   4   2      878.03      937.89     30.92 o 
   8   4   2      122.65      126.58     20.77 o 
   9   4   2       35.40       30.92     12.92 o 
  -9   5   2      110.52      127.45     28.74 o 
  -8   5   2      118.10      124.50     35.22 o 
  -7   5   2     2074.27     1912.62     68.68 o 
  -6   5   2      425.55      413.44      7.64 o 
  -5   5   2      989.22     1119.55     17.84 o 
  -4   5   2      314.66      300.53     10.16 o 
  -3   5   2      679.66      732.81     12.91 o 
  -2   5   2      513.34      529.22      7.16 o 
  -1   5   2    12853.37    12731.06     87.31 o 
   0   5   2       15.37       28.34      2.59 o 
   1   5   2      342.07      391.32      6.35 o 
   2   5   2      261.38      327.77      5.75 o 
   3   5   2      468.91      427.75     11.18 o 
   4   5   2       94.36       94.11     10.21 o 
   5   5   2      912.64      888.51     34.94 o 
   6   5   2       41.08       30.55     10.63 o 
   7   5   2       13.82       14.06      7.73 o 
   8   5   2      260.56      238.84     37.03 o 
   9   5   2       20.78       17.90     11.39 o 
  -9   6   2       14.75       12.35      9.12 o 
  -8   6   2      354.83      345.79     33.87 o 
  -7   6   2       10.38       15.16      7.29 o 
  -6   6   2     1581.07     1548.69     77.56 o 
  -5   6   2       18.84       27.61      4.44 o 
  -4   6   2      535.89      549.80     14.14 o 
  -3   6   2       63.22       55.80      3.29 o 
  -2   6   2     1117.87     1116.77     11.64 o 
  -1   6   2        5.41       23.99      2.89 o 
   0   6   2     1938.44     1935.34     24.20 o 
   1   6   2       45.89       55.53      3.37 o 
   2   6   2      152.23      183.45      4.97 o 
   3   6   2       86.41      107.22      8.08 o 
   4   6   2      426.48      397.65     13.30 o 
   5   6   2      247.98      238.19     16.56 o 
   6   6   2       88.54       93.23     22.24 o 
   7   6   2      310.61      318.82     20.06 o 
   8   6   2       13.40       11.93      9.13 o 
  -9   7   2      115.37       95.62     43.37 o 
  -8   7   2      114.91      114.25     32.03 o 
  -7   7   2       84.24       98.35     23.94 o 
  -6   7   2      273.91      249.41     22.14 o 
  -5   7   2       50.42       57.31     13.91 o 
  -4   7   2      890.31      862.75     19.01 o 
  -3   7   2     5592.65     5811.46     46.66 o 
  -2   7   2       46.13       43.52      3.49 o 
  -1   7   2      156.66      135.54      3.40 o 
   0   7   2      776.88      957.56     12.51 o 
   1   7   2     1779.95     1953.79     15.99 o 
   2   7   2      565.64      602.47     11.47 o 
   3   7   2      236.91      231.97      5.68 o 
   4   7   2       36.45       49.68     12.08 o 
   5   7   2      910.07      904.95     26.72 o 
   6   7   2     1000.45     1073.88     28.41 o 
   7   7   2       35.83       38.55     15.46 o 
   8   7   2      185.27      179.76     23.15 o 
  -9   8   2       47.87       42.01     26.86 o 
  -8   8   2       44.99       53.64     22.03 o 
  -7   8   2        1.05        4.69      8.96 o 
  -6   8   2     1135.12     1187.11     53.44 o 
  -5   8   2      694.72      709.86     21.28 o 
  -4   8   2     5573.29     5921.00     79.91 o 
  -3   8   2      942.85      967.41     14.31 o 
  -2   8   2      306.11      356.00      8.79 o 
  -1   8   2     1476.41     1462.19     16.17 o 
   0   8   2     2489.88     2478.24     19.48 o 
   1   8   2     1745.59     1823.42     15.41 o 
   2   8   2      373.09      455.14     10.29 o 
   3   8   2       14.66       18.26      2.76 o 
   4   8   2     1075.68     1071.49     29.00 o 
   5   8   2      140.77      144.98     24.70 o 
   6   8   2      819.07      834.24     27.08 o 
   7   8   2      538.36      502.78     25.52 o 
   8   8   2       70.90       67.54     28.74 o 
  -8   9   2      726.98      691.28     29.57 o 
  -7   9   2     1307.19     1299.18     37.41 o 
  -6   9   2       68.09       61.35     16.29 o 
  -5   9   2      740.50      747.24     21.39 o 
  -4   9   2     4247.80     4222.01     86.13 o 
  -3   9   2     5122.17     5152.50     54.75 o 
  -2   9   2     2342.75     2310.40     18.47 o 
  -1   9   2      180.99      205.99      5.81 o 
   0   9   2     4737.96     4770.46     48.23 o 
   1   9   2      210.47      203.94      5.79 o 
   2   9   2     2875.75     2829.13     24.07 o 
   3   9   2      559.25      504.23     11.54 o 
   4   9   2        4.93        9.19      4.97 o 
   5   9   2     1887.26     2044.82     42.21 o 
   6   9   2     1742.74     1894.06     48.84 o 
   7   9   2       31.20       33.30      9.77 o 
   8   9   2      263.91      290.08     22.73 o 
  -8  10   2     1313.30     1283.91     42.10 o 
  -7  10   2      104.78      105.66     28.84 o 
  -6  10   2       89.46       94.87     24.14 o 
  -5  10   2      316.65      310.80     17.93 o 
  -4  10   2     1738.19     1649.68     28.46 o 
  -3  10   2     2077.60     1901.44     21.81 o 
  -2  10   2     1742.13     1740.76     25.53 o 
  -1  10   2     5622.15     5747.51     45.22 o 
   0  10   2     1591.33     1477.48     44.10 o 
   1  10   2      267.39      249.15      6.72 o 
   2  10   2       91.94       76.50      6.23 o 
   3  10   2     1531.04     1554.29     37.78 o 
   4  10   2     2473.01     2654.17     60.78 o 
   5  10   2      158.14      155.71     17.59 o 
   6  10   2      271.25      261.87     20.66 o 
   7  10   2      769.20      872.49     31.92 o 
  -8  11   2      420.21      416.43     22.52 o 
  -7  11   2     1209.12     1242.92     38.27 o 
  -6  11   2     1461.33     1682.33     52.77 o 
  -5  11   2      985.40     1019.42     30.58 o 
  -4  11   2      931.42      856.07     26.24 o 
  -3  11   2     4968.32     4761.05     94.11 o 
  -2  11   2     3814.89     3875.36     43.13 o 
  -1  11   2       59.74       71.75      6.50 o 
   0  11   2      902.45      925.17     21.78 o 
   1  11   2     7510.37     7789.22     83.39 o 
   2  11   2     2619.00     2666.27     42.48 o 
   3  11   2     1595.38     1680.79     27.24 o 
   4  11   2      107.74      106.21     12.88 o 
   5  11   2     2060.43     2125.61     50.98 o 
   6  11   2      870.19      872.52     27.41 o 
   7  11   2       93.23       81.11     31.15 o 
  -7  12   2       57.29       34.29     13.76 o 
  -6  12   2      601.57      681.69     21.50 o 
  -5  12   2     2064.33     2161.99     47.83 o 
  -4  12   2      148.05      147.48      8.69 o 
  -3  12   2     2885.14     2685.18    106.50 o 
  -2  12   2       80.18       68.72      6.81 o 
  -1  12   2     5608.59     5653.12     62.03 o 
   0  12   2     1446.11     1311.13     24.61 o 
   1  12   2      401.83      408.56      9.85 o 
   2  12   2      750.55      690.03     15.45 o 
   3  12   2     1726.36     1790.19     37.49 o 
   4  12   2     1712.60     1776.34     42.11 o 
   5  12   2      205.21      186.08     19.52 o 
   6  12   2      293.42      299.22     20.64 o 
   7  12   2      468.15      489.92     23.40 o 
  -7  13   2     2029.64     2037.36     67.75 o 
  -6  13   2     1979.28     1924.44     53.40 o 
  -5  13   2      359.19      329.87     15.15 o 
  -4  13   2     1045.43     1027.90     33.12 o 
  -3  13   2       48.54       49.81     11.98 o 
  -2  13   2     2181.34     2204.48     33.10 o 
  -1  13   2      526.75      524.00     12.82 o 
   0  13   2     2607.23     2465.01     60.24 o 
   1  13   2     3802.84     3813.52     81.62 o 
   2  13   2     1753.69     1754.99     33.74 o 
   3  13   2      212.07      200.32     12.22 o 
   4  13   2      360.66      401.18     14.72 o 
   5  13   2     2135.37     2296.63     53.90 o 
   6  13   2      954.32     1045.97     34.25 o 
  -6  14   2     1548.77     1558.32     60.90 o 
  -5  14   2       87.09       90.89     15.95 o 
  -4  14   2      933.56      860.40     21.78 o 
  -3  14   2      705.25      696.19     18.53 o 
  -2  14   2        4.45        5.41      2.79 o 
  -1  14   2     1592.84     1644.60     41.14 o 
   0  14   2     1368.95     1309.32     26.44 o 
   1  14   2        3.36        3.79      3.44 o 
   2  14   2      164.99      155.06      9.62 o 
   3  14   2     1113.92     1192.66     29.97 o 
   4  14   2      916.48      921.76     26.71 o 
   5  14   2      157.26      148.59     17.49 o 
   6  14   2      195.55      191.03     21.97 o 
  -6  15   2        4.87        6.30      6.81 o 
  -5  15   2      359.91      315.81     22.92 o 
  -4  15   2      803.44      766.07     28.23 o 
  -3  15   2      894.49      867.40     23.39 o 
  -2  15   2     1035.88     1035.64     29.70 o 
  -1  15   2      708.27      692.85     23.81 o 
   0  15   2     1107.95     1144.67     32.75 o 
   1  15   2     1211.11     1301.78     46.50 o 
   2  15   2      716.72      782.36     22.24 o 
   3  15   2      418.17      401.22     19.13 o 
   4  15   2       53.20       40.73     18.38 o 
   5  15   2      730.66      741.52     29.77 o 
  -5  16   2       35.00       24.70      9.64 o 
  -4  16   2      162.95      137.99     27.09 o 
  -3  16   2      184.80      159.07     24.24 o 
  -2  16   2       77.67       83.14     17.47 o 
  -1  16   2      859.76      806.72     25.40 o 
   0  16   2      170.15      185.85     15.81 o 
   1  16   2        0.16        5.83      6.37 o 
   2  16   2      230.50      213.87     16.68 o 
   3  16   2        2.35        3.99      6.17 o 
   4  16   2      246.06      246.92     18.18 o 
  -4  17   2       40.72       36.17     13.61 o 
  -3  17   2       61.53       45.26     18.62 o 
  -2  17   2      251.12      236.86     17.78 o 
  -1  17   2       33.50       29.21     14.43 o 
   0  17   2      189.33      187.44     18.05 o 
   1  17   2       21.82       13.32     11.44 o 
   2  17   2      171.97      152.26     17.48 o 
   3  17   2       90.33       62.85     34.13 o 
  -3  18   2      247.12      211.86     49.25 o 
  -2  18   2       12.36       13.80      9.29 o 
  -1  18   2       19.83       21.08     16.00 o 
   0  18   2      293.33      285.61     72.38 o 
   1  18   2      396.03      365.12     44.45 o 
   2  18   2       69.21       40.15     43.04 o 
  -9   1   3     1318.25     1295.73     58.24 o 
  -8   1   3       13.03       11.22     13.95 o 
  -7   1   3        0.07        1.51      8.54 o 
  -6   1   3      132.13      160.86     16.43 o 
  -5   1   3      915.84     1000.61     38.90 o 
  -4   1   3       23.56       17.98      5.57 o 
  -3   1   3        0.07        6.33      2.24 o 
  -2   1   3      125.88      106.90      4.54 o 
  -1   1   3       48.58       47.29      2.28 o 
   0   1   3        7.63       13.25      2.41 o 
   1   1   3     1263.25     1226.37      9.72 o 
   2   1   3     1560.44     1594.36     10.71 o 
   3   1   3     4564.68     4899.77     44.78 o 
   4   1   3     1328.65     1325.70     20.51 o 
   5   1   3       51.12       69.26     13.23 o 
   6   1   3       27.00       37.18     10.63 o 
   7   1   3      315.01      341.19     19.30 o 
   8   1   3     1005.55      946.81     34.74 o 
   9   1   3        8.11        7.04     12.09 o 
  -9   2   3      184.38      159.96     69.61 o 
  -8   2   3     2274.66     1963.29    295.68 o 
  -7   2   3       42.54       49.84     22.25 o 
  -6   2   3      608.43      530.16     38.78 o 
  -5   2   3      278.40      262.82     15.33 o 
  -4   2   3     1877.67     1749.02     28.78 o 
  -3   2   3      787.26      595.95      8.44 o 
  -2   2   3     2213.67     2328.04     18.99 o 
  -1   2   3      146.61      103.63      3.08 o 
   0   2   3       64.31       29.88      2.27 o 
   1   2   3    19670.04    19291.16     71.35 o 
   2   2   3     3352.78     3942.66     19.03 o 
   3   2   3       42.89       63.61      3.52 o 
   4   2   3     3206.12     3427.83     31.34 o 
   5   2   3       77.35       79.44      8.58 o 
   6   2   3      461.42      451.99     15.53 o 
   7   2   3      503.53      466.81     18.57 o 
   8   2   3       18.55       16.61      8.33 o 
   9   2   3      190.22      145.27     25.04 o 
  -9   3   3     1136.74     1166.54     53.16 o 
  -8   3   3      853.14      883.61     38.87 o 
  -7   3   3      292.11      292.53     27.19 o 
  -6   3   3     2337.08     2157.48     91.95 o 
  -5   3   3     5748.17     5924.27    147.40 o 
  -4   3   3      787.64      802.36     20.65 o 
  -3   3   3     1621.61     1790.42     33.97 o 
  -2   3   3        9.04       17.53      3.45 o 
  -1   3   3     3853.79     3774.15     33.17 o 
   0   3   3     8958.11     9030.23     55.69 o 
   1   3   3       30.18       26.92      2.27 o 
   2   3   3     7837.87     8069.67     60.56 o 
   3   3   3     6627.66     7091.57     69.91 o 
   4   3   3      559.75      498.77     14.88 o 
   5   3   3      291.04      283.44     12.50 o 
   6   3   3      119.56      114.01     12.59 o 
   7   3   3     1098.40     1151.99     27.76 o 
   8   3   3     1135.86     1089.22     42.65 o 
   9   3   3       28.84       21.01     12.34 o 
  -9   4   3     1390.38     1469.17     53.87 o 
  -8   4   3     1089.73     1106.51     38.82 o 
  -7   4   3     3996.46     4210.88     72.47 o 
  -6   4   3      985.94      930.87     18.62 o 
  -5   4   3       41.94       42.86      7.81 o 
  -4   4   3     3173.24     3302.27     30.99 o 
  -3   4   3     3066.04     3062.59     27.86 o 
  -2   4   3     2591.25     2678.55     27.33 o 
  -1   4   3     3131.09     2839.99     24.02 o 
   0   4   3    12162.84    11217.00    125.30 o 
   1   4   3     8424.36     8384.78     34.38 o 
   2   4   3    10390.56    10796.38     79.09 o 
   3   4   3     1327.68     1332.31     25.95 o 
   4   4   3      941.49      889.62     21.52 o 
   5   4   3     3822.78     3912.56     45.80 o 
   6   4   3     1408.68     1290.27     55.10 o 
   7   4   3       59.91       68.20     24.87 o 
   8   4   3       62.65       61.41     24.14 o 
  -9   5   3      911.46      970.44     43.83 o 
  -8   5   3      322.80      319.14     34.93 o 
  -7   5   3       59.71       77.63     15.36 o 
  -6   5   3     2764.34     2869.22     53.73 o 
  -5   5   3     5641.18     6080.53     69.84 o 
  -4   5   3      450.27      517.01     14.09 o 
  -3   5   3      641.10      682.92     10.75 o 
  -2   5   3     8293.00     8828.72     51.50 o 
  -1   5   3     7618.10     7313.29     68.99 o 
   0   5   3     6076.47     6299.03     51.62 o 
   1   5   3      215.22      260.54      5.01 o 
   2   5   3    10510.54    10603.25     73.15 o 
   3   5   3     3831.30     3529.04     42.94 o 
   4   5   3     2394.95     2400.09     41.64 o 
   5   5   3      169.02      173.07      9.72 o 
   6   5   3       50.01       62.03     16.24 o 
   7   5   3     3738.38     3656.95     87.50 o 
   8   5   3     1388.17     1423.05     50.01 o 
  -9   6   3      168.28      110.92     21.64 o 
  -8   6   3      522.11      504.45     23.23 o 
  -7   6   3      429.03      451.63     26.97 o 
  -6   6   3      191.27      178.99     12.08 o 
  -5   6   3      163.19      191.08     10.74 o 
  -4   6   3     5354.44     5449.13     41.67 o 
  -3   6   3    26527.76    27598.79    192.55 o 
  -2   6   3     2302.73     2254.64     27.34 o 
  -1   6   3      267.09      210.12      5.14 o 
   0   6   3     1924.99     1866.38     14.15 o 
   1   6   3    18132.45    17892.15    153.86 o 
   2   6   3     4367.61     4373.45     43.43 o 
   3   6   3      458.55      529.21     30.52 o 
   4   6   3     1524.24     1598.95     39.74 o 
   5   6   3     1945.67     1924.91     36.41 o 
   6   6   3     1272.47     1239.98     31.90 o 
   7   6   3        0.58        6.31      9.71 o 
   8   6   3      491.32      488.14     21.83 o 
  -9   7   3      219.68      206.25     20.15 o 
  -8   7   3       71.17       70.50     27.67 o 
  -7   7   3       41.27       44.87     16.28 o 
  -6   7   3     3655.69     3648.83     60.25 o 
  -5   7   3     3233.36     3244.03     47.82 o 
  -4   7   3     3974.00     4159.69     37.47 o 
  -3   7   3      572.60      564.42     12.02 o 
  -2   7   3     4857.07     5182.70     37.44 o 
  -1   7   3     4023.98     3888.27     56.83 o 
   0   7   3     5207.10     5340.95     50.03 o 
   1   7   3        2.15        5.53      1.47 o 
   2   7   3      485.90      421.05      9.72 o 
   3   7   3     2658.51     2586.22     40.73 o 
   4   7   3       76.51       79.09     16.31 o 
   5   7   3       10.64       11.22      5.84 o 
   6   7   3     1240.75     1273.90     32.65 o 
   7   7   3     2465.51     2671.09     62.49 o 
   8   7   3     1419.55     1417.62     47.80 o 
  -9   8   3      142.60      106.29     51.12 o 
  -8   8   3      773.66      823.26     34.74 o 
  -7   8   3       86.79       97.43     34.71 o 
  -6   8   3     2757.73     2851.79     57.97 o 
  -5   8   3        8.39        9.77      3.79 o 
  -4   8   3     1124.41     1117.01     22.31 o 
  -3   8   3     3248.66     3141.01     22.70 o 
  -2   8   3     1858.24     1713.18     19.04 o 
  -1   8   3      919.96      932.89     19.55 o 
   0   8   3      189.49      162.16      6.68 o 
   1   8   3     4328.62     4468.20     30.08 o 
   2   8   3      216.82      229.91      7.55 o 
   3   8   3       12.45       13.13      2.90 o 
   4   8   3     1457.28     1487.39     35.46 o 
   5   8   3     2758.10     2842.24     47.69 o 
   6   8   3     1104.77     1162.25     32.12 o 
   7   8   3       56.52       53.08     17.97 o 
   8   8   3      365.82      381.91     29.95 o 
  -8   9   3      832.82      783.94     45.53 o 
  -7   9   3      785.03      796.81     25.02 o 
  -6   9   3       94.19      108.58     20.00 o 
  -5   9   3     2558.78     2622.36     49.81 o 
  -4   9   3       88.24       83.32      8.69 o 
  -3   9   3      122.05      123.96      4.91 o 
  -2   9   3      658.49      699.09     11.29 o 
  -1   9   3     1826.56     1807.64     31.95 o 
   0   9   3       26.10       40.83     11.34 o 
   1   9   3     1519.18     1545.31     18.11 o 
   2   9   3     2187.47     2157.74     24.47 o 
   3   9   3     1324.87     1308.39     35.40 o 
   4   9   3     1024.47     1010.90     24.87 o 
   5   9   3       28.52       31.09      9.69 o 
   6   9   3      474.28      503.35     24.76 o 
   7   9   3      381.54      400.17     27.55 o 
   8   9   3       42.31       37.38     15.39 o 
  -8  10   3        5.29        6.40      7.17 o 
  -7  10   3      601.10      615.63     23.88 o 
  -6  10   3      538.43      538.20     24.26 o 
  -5  10   3     1022.98      975.79     22.69 o 
  -4  10   3     1326.05     1264.81     19.68 o 
  -3  10   3       13.16       17.19      4.10 o 
  -2  10   3      446.93      433.65     10.72 o 
  -1  10   3      442.06      466.96     15.85 o 
   0  10   3     1264.98     1208.06     31.65 o 
   1  10   3      113.55       95.02      4.48 o 
   2  10   3     1195.52     1206.42     17.28 o 
   3  10   3      117.84      122.75      8.81 o 
   4  10   3        2.57        7.29      7.86 o 
   5  10   3      312.91      327.18     21.00 o 
   6  10   3       25.69       28.48     11.52 o 
   7  10   3      155.59      140.92     45.71 o 
  -8  11   3       66.09       40.07     22.05 o 
  -7  11   3      285.72      265.89     21.33 o 
  -6  11   3       51.20       52.76     16.90 o 
  -5  11   3      870.77      841.91     28.01 o 
  -4  11   3      189.23      177.76      9.83 o 
  -3  11   3       38.97       32.38      7.26 o 
  -2  11   3      463.60      454.54     11.80 o 
  -1  11   3        2.69       14.52      4.94 o 
   0  11   3       87.02       84.02     33.24 o 
   1  11   3       74.69       67.26      7.38 o 
   2  11   3      239.01      225.47      7.99 o 
   3  11   3        1.96        7.56      3.26 o 
   4  11   3       44.30       45.56     11.71 o 
   5  11   3      400.37      393.21     17.35 o 
   6  11   3       15.45       23.41      9.50 o 
   7  11   3       62.29       69.67     25.25 o 
  -7  12   3      290.14      281.60     24.58 o 
  -6  12   3      132.38      127.15     27.78 o 
  -5  12   3       73.22       58.37     17.32 o 
  -4  12   3      201.28      199.36     10.74 o 
  -3  12   3        0.39       11.82      6.83 o 
  -2  12   3      101.07      109.56      7.46 o 
  -1  12   3       64.51       79.83     21.53 o 
   0  12   3      856.95      873.67     28.76 o 
   1  12   3       99.83       91.80      9.25 o 
   2  12   3        2.73        3.48      1.95 o 
   3  12   3       28.66       24.04      8.12 o 
   4  12   3       15.36       13.51      4.38 o 
   5  12   3       21.69       23.14      7.57 o 
   6  12   3       93.02       98.73     36.28 o 
  -7  13   3       28.00       29.02     11.41 o 
  -6  13   3        9.26        8.51      5.26 o 
  -5  13   3      195.75      177.95     21.41 o 
  -4  13   3       42.97       34.76     11.11 o 
  -3  13   3       10.52        5.06      2.88 o 
  -2  13   3      347.51      292.04     12.74 o 
  -1  13   3      450.92      453.86     20.69 o 
   0  13   3      128.66      140.56     40.31 o 
   1  13   3       99.07       74.75     11.89 o 
   2  13   3       17.20       23.43      6.78 o 
   3  13   3       75.69       80.62     12.56 o 
   4  13   3      217.27      196.78     13.94 o 
   5  13   3        5.00        5.92      5.37 o 
   6  13   3        0.50        3.81      5.69 o 
  -6  14   3      105.28       82.31     32.52 o 
  -5  14   3       96.03       70.97     18.42 o 
  -4  14   3       25.57       28.01      9.93 o 
  -3  14   3        9.57       15.61      6.34 o 
  -2  14   3      303.04      294.70     15.98 o 
  -1  14   3      115.14      110.79     22.53 o 
   0  14   3      321.39      326.31     22.22 o 
   1  14   3       59.55       67.11     23.35 o 
   2  14   3      378.46      384.68     18.62 o 
   3  14   3      279.78      276.34     14.22 o 
   4  14   3      719.92      755.11     20.95 o 
   5  14   3      330.31      294.92     16.56 o 
  -6  15   3      268.69      249.75     25.31 o 
  -5  15   3      953.27      966.66     39.67 o 
  -4  15   3      286.62      264.71     23.97 o 
  -3  15   3        6.67        6.05      4.68 o 
  -2  15   3      160.83      172.51     27.57 o 
  -1  15   3      310.27      349.14     21.11 o 
   0  15   3       48.97       42.94     21.40 o 
   1  15   3       57.34       50.56     30.71 o 
   2  15   3      100.40      101.09     21.95 o 
   3  15   3      976.20      983.95     36.42 o 
   4  15   3      311.66      278.70     19.67 o 
   5  15   3       45.24       36.78     17.63 o 
  -5  16   3       12.44       17.92     10.62 o 
  -4  16   3      208.55      221.72     26.04 o 
  -3  16   3      939.85      953.70     29.41 o 
  -2  16   3      455.69      435.07     18.47 o 
  -1  16   3        0.79        2.99      4.69 o 
   0  16   3      140.09      147.93     16.82 o 
   1  16   3     1002.72     1021.52     38.87 o 
   2  16   3       65.93       46.91     18.86 o 
   3  16   3        2.38        5.94      4.69 o 
   4  16   3      821.97      841.41     34.82 o 
  -4  17   3       40.92       35.63     15.19 o 
  -3  17   3      113.30      105.88     31.99 o 
  -2  17   3     1062.03      999.80     36.32 o 
  -1  17   3     1955.26     1970.86     90.59 o 
   0  17   3      612.61      575.13     23.66 o 
   1  17   3        4.16       11.17      7.39 o 
   2  17   3      169.53      166.59     19.11 o 
   3  17   3      992.31     1041.47     37.41 o 
  -3  18   3     1503.48     1505.47     83.99 o 
  -2  18   3      109.38       76.93     67.96 o 
  -1  18   3       86.32       73.12     63.30 o 
   0  18   3      817.97      867.08     64.16 o 
   1  18   3     1003.07     1059.13     72.69 o 
   2  18   3      671.52      702.54     70.73 o 
  -9   0   4     1069.35      990.55     69.19 o 
  -8   0   4     1056.00     1023.76     72.20 o 
  -7   0   4      539.80      549.55     43.28 o 
  -6   0   4     1902.81     1864.57     70.54 o 
  -5   0   4     3832.33     4049.93     85.34 o 
  -4   0   4      899.60      961.45     41.93 o 
  -3   0   4      226.91      200.25     10.66 o 
  -2   0   4     3930.80     4266.73     79.69 o 
  -1   0   4     5922.49     5312.87     92.03 o 
   0   0   4      407.74      448.37      9.32 o 
   1   0   4      391.99      381.03      9.66 o 
   2   0   4     3288.10     2980.66     25.00 o 
   3   0   4    16266.10    16393.23    205.15 o 
   4   0   4     4805.91     4579.75    164.63 o 
   5   0   4     4340.60     4240.26    147.87 o 
   6   0   4     1395.25     1298.15     40.00 o 
   7   0   4      230.55      191.92     36.34 o 
   8   0   4      781.36      756.09     36.45 o 
  -9   1   4        3.14        4.00     12.34 o 
  -8   1   4     5067.32     5415.82    162.24 o 
  -7   1   4     7258.31     7654.81    111.02 o 
  -6   1   4      338.60      366.19     28.26 o 
  -5   1   4      348.25      404.86     15.58 o 
  -4   1   4     4395.27     4537.07    149.54 o 
  -3   1   4    14211.53    13829.97     90.22 o 
  -2   1   4     2635.64     2770.15     35.33 o 
  -1   1   4     1460.47     1529.81     14.69 o 
   0   1   4      178.67      148.16      4.01 o 
   1   1   4     1369.98     1177.11      9.19 o 
   2   1   4     7908.12     7792.62     72.59 o 
   3   1   4        9.70       27.94      5.90 o 
   4   1   4     5446.37     5464.19     42.71 o 
   5   1   4     1599.17     1521.37     25.67 o 
   6   1   4      323.66      302.60     15.05 o 
   7   1   4       67.09       68.31     20.11 o 
   8   1   4      339.52      314.87     32.64 o 
  -9   2   4      717.40      685.34     38.17 o 
  -8   2   4       18.21       23.46     13.60 o 
  -7   2   4     2172.51     2265.57     65.99 o 
  -6   2   4     1114.34     1083.81     42.74 o 
  -5   2   4     1955.77     1814.15     83.62 o 
  -4   2   4     4891.35     5239.34     51.79 o 
  -3   2   4     1468.51     1611.40     28.47 o 
  -2   2   4    13494.95    13066.26    155.87 o 
  -1   2   4     3203.60     3550.19     16.56 o 
   0   2   4      440.05      387.37      8.09 o 
   1   2   4     1113.21     1296.90     11.70 o 
   2   2   4      102.65       79.76      3.31 o 
   3   2   4    14023.53    14675.06    100.84 o 
   4   2   4      643.29      576.27     12.50 o 
   5   2   4     2581.29     2640.39     35.11 o 
   6   2   4      583.31      619.70     21.96 o 
   7   2   4       10.82       11.52      5.76 o 
   8   2   4      268.97      218.03     27.20 o 
  -9   3   4      118.85      109.74     48.83 o 
  -8   3   4     2632.25     2641.16     65.70 o 
  -7   3   4      611.01      644.53     24.82 o 
  -6   3   4      136.64      129.41     10.99 o 
  -5   3   4      171.79      188.81     11.27 o 
  -4   3   4       15.32       44.56      8.14 o 
  -3   3   4    18649.21    19409.34    337.27 o 
  -2   3   4     1874.44     1929.53     16.46 o 
  -1   3   4     9736.17     9563.67     82.78 o 
   0   3   4       20.71       35.64      4.97 o 
   1   3   4      406.10      284.88      5.79 o 
   2   3   4     1931.54     2100.26     25.23 o 
   3   3   4      346.57      351.61     10.20 o 
   4   3   4     3175.37     3144.61     64.71 o 
   5   3   4     2613.91     2638.59     36.83 o 
   6   3   4      257.10      259.02     13.15 o 
   7   3   4      118.55       90.88     18.54 o 
   8   3   4     1510.69     1480.76     56.08 o 
  -9   4   4      102.66       96.05     45.24 o 
  -8   4   4      837.39      777.88     26.04 o 
  -7   4   4       55.08       57.26     15.19 o 
  -6   4   4       61.60       63.78     11.89 o 
  -5   4   4      639.77      649.57     17.92 o 
  -4   4   4        1.49       11.76      3.26 o 
  -3   4   4      879.46      906.81     14.84 o 
  -2   4   4    18132.60    17768.44    246.69 o 
  -1   4   4     2964.59     3053.35     24.18 o 
   0   4   4     1285.83     1327.36     12.88 o 
   1   4   4     1826.38     1632.14     15.40 o 
   2   4   4      455.94      381.80      9.15 o 
   3   4   4     4246.95     4408.45     72.29 o 
   4   4   4     1874.25     1889.03     25.14 o 
   5   4   4      246.09      235.70      9.52 o 
   6   4   4      506.08      504.08     19.13 o 
   7   4   4      158.13      148.35     29.96 o 
   8   4   4       48.24       51.14     24.80 o 
  -9   5   4       31.02       25.96     16.10 o 
  -8   5   4      103.01      107.59     36.92 o 
  -7   5   4       23.36       23.59      8.21 o 
  -6   5   4      621.50      630.17     15.65 o 
  -5   5   4        0.20        7.10      4.99 o 
  -4   5   4        8.12       10.98      4.30 o 
  -3   5   4      713.78      729.78     14.45 o 
  -2   5   4     3476.31     3849.04     34.76 o 
  -1   5   4     4271.03     4542.27     59.04 o 
   0   5   4     8094.69     7806.08     48.96 o 
   1   5   4      114.90      112.37      3.46 o 
   2   5   4        8.04        8.07      2.48 o 
   3   5   4     1223.85     1401.78     15.22 o 
   4   5   4      243.88      235.31     11.42 o 
   5   5   4      648.04      634.13     13.82 o 
   6   5   4       25.10       17.21      6.45 o 
   7   5   4      430.08      390.18     25.23 o 
   8   5   4       91.71       74.93     31.27 o 
  -9   6   4       33.74       24.20     13.74 o 
  -8   6   4      159.68      129.30     20.53 o 
  -7   6   4      386.72      366.28     14.36 o 
  -6   6   4      648.90      659.75     21.27 o 
  -5   6   4      278.76      271.72     12.06 o 
  -4   6   4      111.47      109.72      6.59 o 
  -3   6   4      261.50      329.59      9.04 o 
  -2   6   4     1020.47     1158.88     15.49 o 
  -1   6   4      554.89      641.42      9.94 o 
   0   6   4     1822.77     1784.85     12.83 o 
   1   6   4      148.59      153.37      4.98 o 
   2   6   4       20.88       27.23      6.25 o 
   3   6   4      340.36      331.89     10.07 o 
   4   6   4      182.80      163.41      7.14 o 
   5   6   4       49.53       53.37      7.41 o 
   6   6   4      189.36      189.04     29.35 o 
   7   6   4        0.04        7.75      8.54 o 
   8   6   4       24.77       28.06     11.59 o 
  -9   7   4       31.07       26.69     12.46 o 
  -8   7   4       11.56       14.50      9.02 o 
  -7   7   4        8.31       11.45      7.69 o 
  -6   7   4      224.87      207.27      9.32 o 
  -5   7   4      523.14      527.35     14.08 o 
  -4   7   4     1376.86     1458.31     24.73 o 
  -3   7   4        2.28        9.34      2.45 o 
  -2   7   4       60.98       82.05      4.80 o 
  -1   7   4        3.00        1.94      2.52 o 
   0   7   4      219.05      222.17      7.90 o 
   1   7   4     1534.11     1606.59     13.16 o 
   2   7   4      150.30      208.88      6.53 o 
   3   7   4        0.74        4.37      1.85 o 
   4   7   4      112.44       82.02      6.41 o 
   5   7   4        4.37       10.64      6.82 o 
   6   7   4       18.61       26.52      7.83 o 
   7   7   4       49.97       59.18     18.42 o 
   8   7   4      233.25      210.03     20.78 o 
  -9   8   4      194.39      162.12     41.02 o 
  -8   8   4      261.69      266.30     26.94 o 
  -7   8   4      148.05      126.35     28.77 o 
  -6   8   4      700.86      676.99     21.74 o 
  -5   8   4     1059.18     1038.62     21.87 o 
  -4   8   4        6.34        6.42      2.31 o 
  -3   8   4       43.18       60.29      8.21 o 
  -2   8   4      240.29      257.89      5.03 o 
  -1   8   4     3992.89     4077.96     36.46 o 
   0   8   4      613.90      624.64     15.54 o 
   1   8   4        7.79       10.36      2.47 o 
   2   8   4      501.77      492.27      9.47 o 
   3   8   4       71.81       86.92      6.90 o 
   4   8   4      144.41      160.54     12.20 o 
   5   8   4      474.12      437.88     18.79 o 
   6   8   4     1031.53     1055.38     39.17 o 
   7   8   4      581.33      523.80     25.11 o 
  -8   9   4       17.78       12.77     10.67 o 
  -7   9   4      233.35      258.34     23.23 o 
  -6   9   4       67.11       52.98      9.80 o 
  -5   9   4     1287.71     1299.72     27.04 o 
  -4   9   4     2344.20     2443.20     50.04 o 
  -3   9   4     1684.75     1703.72     31.83 o 
  -2   9   4       36.81       41.53      4.74 o 
  -1   9   4     1765.45     1902.36     24.79 o 
   0   9   4     3515.05     3348.66     34.11 o 
   1   9   4     3320.24     3408.73     36.78 o 
   2   9   4      325.88      287.94      8.35 o 
   3   9   4       29.08       29.49      5.59 o 
   4   9   4      233.28      167.86     16.22 o 
   5   9   4      415.79      441.62     21.41 o 
   6   9   4     1399.31     1367.26     39.67 o 
   7   9   4      227.19      232.66     19.51 o 
  -8  10   4       15.01       18.60     11.23 o 
  -7  10   4      338.95      334.43     26.56 o 
  -6  10   4      883.94      944.23     32.69 o 
  -5  10   4     2275.07     2251.82     61.80 o 
  -4  10   4      355.41      342.42      9.56 o 
  -3  10   4      364.83      308.16     11.70 o 
  -2  10   4     3514.83     3364.70     37.44 o 
  -1  10   4     3495.22     3458.58     64.88 o 
   0  10   4     1632.51     1564.83     36.14 o 
   1  10   4      437.36      472.39     10.23 o 
   2  10   4     3352.90     3355.96     39.25 o 
   3  10   4     2255.39     2156.08     36.50 o 
   4  10   4      653.49      660.20     22.16 o 
   5  10   4       37.45       56.23     16.39 o 
   6  10   4      743.01      756.65     25.94 o 
   7  10   4      840.18      838.67     31.20 o 
  -8  11   4     1870.81     1924.01     64.81 o 
  -7  11   4     1104.92     1098.41     43.25 o 
  -6  11   4       96.56       92.50     29.83 o 
  -5  11   4      528.48      504.41     16.93 o 
  -4  11   4     2153.47     2149.14     38.85 o 
  -3  11   4     1932.75     1931.47     53.06 o 
  -2  11   4      134.07      138.27     11.80 o 
  -1  11   4      400.29      375.65     19.70 o 
   0  11   4     4133.15     4390.44     87.17 o 
   1  11   4     2434.99     2207.81     65.56 o 
   2  11   4       55.36       50.10      7.60 o 
   3  11   4      970.22     1000.82     22.01 o 
   4  11   4     1001.52     1150.42     29.22 o 
   5  11   4     2563.43     2676.74     64.33 o 
   6  11   4     1141.34     1141.79     37.93 o 
   7  11   4       15.61        9.92      7.79 o 
  -7  12   4      214.79      210.79     20.74 o 
  -6  12   4     2001.18     2012.78     57.44 o 
  -5  12   4     2950.78     3035.27     71.04 o 
  -4  12   4      943.63      892.05     20.39 o 
  -3  12   4      297.71      301.58     10.37 o 
  -2  12   4      321.75      302.47     18.57 o 
  -1  12   4     2084.92     2231.95     47.60 o 
   0  12   4     1390.15     1435.96     43.16 o 
   1  12   4     1913.95     1974.00     51.88 o 
   2  12   4     3376.27     3339.82     55.60 o 
   3  12   4     2378.65     2455.24     43.95 o 
   4  12   4      468.62      455.99     21.43 o 
   5  12   4       66.39       66.28     20.40 o 
   6  12   4     1357.37     1375.37     51.36 o 
  -7  13   4      730.64      747.18     41.33 o 
  -6  13   4        8.17        5.50      7.03 o 
  -5  13   4     1724.42     1743.34     47.69 o 
  -4  13   4     1790.89     1714.46     48.38 o 
  -3  13   4      396.08      374.55     12.48 o 
  -2  13   4      461.27      446.63     24.58 o 
  -1  13   4      491.29      531.65     23.59 o 
   0  13   4     5256.93     5260.85    158.90 o 
   1  13   4     3987.69     4127.65     93.24 o 
   2  13   4      220.42      201.34     11.41 o 
   3  13   4       37.08       29.54      6.99 o 
   4  13   4      296.38      310.27     14.41 o 
   5  13   4     1141.28     1168.16     36.30 o 
   6  13   4      524.75      487.82     23.95 o 
  -6  14   4      368.88      406.73     28.40 o 
  -5  14   4     1573.37     1537.82     73.58 o 
  -4  14   4       17.91       19.95      6.87 o 
  -3  14   4      754.80      725.48     22.18 o 
  -2  14   4      487.73      477.89     20.38 o 
  -1  14   4     2454.25     2465.51     61.20 o 
   0  14   4     1106.69     1146.45     37.99 o 
   1  14   4       81.25       77.75     34.52 o 
   2  14   4     1625.31     1714.00     65.55 o 
   3  14   4      433.49      407.44     23.10 o 
   4  14   4      173.55      171.11     32.14 o 
   5  14   4       21.05       20.72     11.59 o 
  -6  15   4        6.58       12.07     12.34 o 
  -5  15   4      249.82      222.85     30.11 o 
  -4  15   4      261.64      276.26     84.51 o 
  -3  15   4      263.52      267.46     15.28 o 
  -2  15   4      320.43      294.78     23.31 o 
  -1  15   4       78.29       65.97     26.84 o 
   0  15   4      899.98      930.75     35.89 o 
   1  15   4      608.47      574.21     28.67 o 
   2  15   4        1.64        5.38      4.42 o 
   3  15   4      130.12      146.62     19.89 o 
   4  15   4      349.49      376.46     23.59 o 
   5  15   4      180.66      192.15     18.36 o 
  -5  16   4      364.52      351.39     27.07 o 
  -4  16   4       90.71       82.63     42.76 o 
  -3  16   4       10.36       11.15      7.97 o 
  -2  16   4      424.48      447.42     21.05 o 
  -1  16   4       24.66       23.70     10.90 o 
   0  16   4      108.66       86.63     31.13 o 
   1  16   4       35.34       35.95     19.93 o 
   2  16   4      277.14      280.92     21.03 o 
   3  16   4      127.58      113.56     38.76 o 
   4  16   4       60.74       56.55     24.14 o 
  -4  17   4      101.15       76.56     42.60 o 
  -3  17   4       29.33       23.99     15.90 o 
  -2  17   4       28.26       18.62      8.24 o 
  -1  17   4       91.75       83.08     35.19 o 
   0  17   4      282.64      251.70     21.27 o 
   1  17   4       50.40       43.27     16.40 o 
   2  17   4        3.79       10.13      9.13 o 
   3  17   4        1.23        3.24      6.03 o 
  -2  18   4       34.21       24.78     16.02 o 
  -1  18   4        0.29        4.68      4.41 o 
   0  18   4        2.61        4.22      6.11 o 
   1  18   4       30.93       22.72     17.37 o 
  -9   1   5        0.77        0.04     14.31 o 
  -8   1   5       49.78       63.56     28.73 o 
  -7   1   5       23.46       30.06     15.25 o 
  -6   1   5     1542.66     1760.99     56.72 o 
  -5   1   5       53.90       86.65     17.32 o 
  -4   1   5     2692.83     2943.44     46.45 o 
  -3   1   5     3467.49     3829.51     62.98 o 
  -2   1   5      260.26      227.05      6.44 o 
  -1   1   5       99.93      120.64      3.95 o 
   0   1   5       30.54       23.52      2.91 o 
   1   1   5       18.15       23.73      5.05 o 
   2   1   5     1148.56     1197.27     13.48 o 
   3   1   5     1231.89     1186.83     24.40 o 
   4   1   5       37.60       46.35     10.12 o 
   5   1   5       10.33       14.81      4.73 o 
   6   1   5       52.15       51.54     14.51 o 
   7   1   5      421.17      417.53     16.28 o 
   8   1   5       70.66       57.96     24.54 o 
  -9   2   5       80.06       78.58     39.08 o 
  -8   2   5      397.14      401.85     26.99 o 
  -7   2   5      457.14      479.62     29.30 o 
  -6   2   5        0.42        9.26     11.47 o 
  -5   2   5     1035.40     1049.47     24.09 o 
  -4   2   5     1354.10     1378.72     24.73 o 
  -3   2   5      743.13      598.94     12.61 o 
  -2   2   5       60.18       48.04      4.36 o 
  -1   2   5     4045.48     4090.01     20.02 o 
   0   2   5       35.23       28.69      2.92 o 
   1   2   5     2318.89     2036.52     18.91 o 
   2   2   5      362.01      419.02     11.88 o 
   3   2   5     1469.42     1475.93     17.37 o 
   4   2   5     4151.18     4119.66     58.35 o 
   5   2   5      167.49      162.42     15.02 o 
   6   2   5        4.36        6.91      4.36 o 
   7   2   5       56.32       49.85     15.44 o 
   8   2   5      231.88      245.33     26.40 o 
  -9   3   5      114.05      120.36     21.08 o 
  -8   3   5       27.83       27.75     11.79 o 
  -7   3   5      612.78      637.17     24.94 o 
  -6   3   5     1359.14     1426.31     32.69 o 
  -5   3   5     1618.20     1643.61     32.12 o 
  -4   3   5       10.89       12.97      5.29 o 
  -3   3   5     2454.78     2440.82     58.80 o 
  -2   3   5     2565.74     2462.72     32.26 o 
  -1   3   5      173.30      119.10      4.46 o 
   0   3   5      534.77      503.96      7.68 o 
   1   3   5     5037.43     5087.89     65.77 o 
   2   3   5     3315.11     3114.60     38.95 o 
   3   3   5      657.69      635.91     14.98 o 
   4   3   5      140.90      138.20      8.07 o 
   5   3   5      531.75      535.86     12.11 o 
   6   3   5     3387.61     3472.47     61.85 o 
   7   3   5     1147.53     1149.14     38.54 o 
   8   3   5       66.43       46.26     20.16 o 
  -9   4   5      186.82      184.08     23.62 o 
  -8   4   5       70.48       81.94     19.40 o 
  -7   4   5     1860.53     1804.78     38.29 o 
  -6   4   5      138.37      192.08     32.67 o 
  -5   4   5     2663.47     2761.52     41.69 o 
  -4   4   5     1319.02     1315.20     31.91 o 
  -3   4   5      881.30      912.32     17.55 o 
  -2   4   5      291.78      268.37      6.38 o 
  -1   4   5     2651.92     2632.92     44.94 o 
   0   4   5    14984.86    14450.79    135.36 o 
   1   4   5       66.39       72.43      4.70 o 
   2   4   5      395.49      369.65     12.85 o 
   3   4   5     2715.77     2847.12     28.60 o 
   4   4   5     6355.39     6530.67     77.98 o 
   5   4   5     2605.10     2625.56     62.93 o 
   6   4   5        7.29       14.09      6.08 o 
   7   4   5       45.34       41.72     16.31 o 
   8   4   5      461.73      479.19     28.13 o 
  -9   5   5      537.03      497.90     25.09 o 
  -8   5   5        3.38        9.14     12.09 o 
  -7   5   5     1562.95     1574.34     36.32 o 
  -6   5   5      949.39      944.70     20.93 o 
  -5   5   5     2836.74     2846.64     43.95 o 
  -4   5   5      151.11      176.01      9.46 o 
  -3   5   5     1408.96     1295.96     23.21 o 
  -2   5   5    12532.60    12741.64    166.94 o 
  -1   5   5     5695.89     5882.37     72.75 o 
   0   5   5       48.63       80.56      8.58 o 
   1   5   5     3318.76     3643.08     22.92 o 
   2   5   5     2010.64     2020.36     18.56 o 
   3   5   5      145.62      161.50      8.01 o 
   4   5   5      653.51      623.68     19.91 o 
   5   5   5      102.48      111.70     11.55 o 
   6   5   5     3493.06     3569.28     76.83 o 
   7   5   5     1238.24     1282.76     42.63 o 
   8   5   5        1.92        6.31      7.55 o 
  -9   6   5      495.52      525.95     29.73 o 
  -8   6   5     1343.47     1427.14     46.39 o 
  -7   6   5      327.74      329.01     16.21 o 
  -6   6   5       94.93       85.00      9.35 o 
  -5   6   5     1867.30     1884.17     31.08 o 
  -4   6   5     2853.99     2677.30     50.73 o 
  -3   6   5     2424.49     2182.46     24.30 o 
  -2   6   5      703.84      765.22     17.15 o 
  -1   6   5     3330.19     3208.79     22.01 o 
   0   6   5     8991.06     9177.78    172.90 o 
   1   6   5     6227.87     6477.26     50.46 o 
   2   6   5      143.10      177.07      6.94 o 
   3   6   5      668.06      652.59     16.16 o 
   4   6   5     2844.26     2911.11     42.41 o 
   5   6   5      636.18      661.57     20.93 o 
   6   6   5        3.36        8.43      7.34 o 
   7   6   5      145.12      169.46     20.95 o 
   8   6   5     2033.34     1989.92     65.93 o 
  -9   7   5     2350.43     2467.19     66.38 o 
  -8   7   5        0.00        4.95      8.69 o 
  -7   7   5      261.86      268.16     14.39 o 
  -6   7   5     1963.26     2028.24     39.16 o 
  -5   7   5      531.57      526.24     14.42 o 
  -4   7   5     1189.81     1221.80     33.88 o 
  -3   7   5     2129.33     2056.15     20.43 o 
  -2   7   5     3354.13     3271.90     24.65 o 
  -1   7   5     3304.17     3533.94     54.24 o 
   0   7   5        6.88        7.66      2.03 o 
   1   7   5     4812.77     4583.09     30.15 o 
   2   7   5     4033.49     4162.55     40.19 o 
   3   7   5      742.43      706.31     18.29 o 
   4   7   5      942.59      899.26     20.71 o 
   5   7   5        6.56       10.26      5.99 o 
   6   7   5     1381.09     1487.89     44.53 o 
   7   7   5     1986.94     1977.94     57.53 o 
  -8   8   5      681.06      698.07     34.03 o 
  -7   8   5     1292.68     1365.56     45.86 o 
  -6   8   5      119.77      117.74      9.70 o 
  -5   8   5     2301.24     2474.78     41.65 o 
  -4   8   5     3101.55     2985.34     90.63 o 
  -3   8   5      585.54      578.62     22.10 o 
  -2   8   5      887.56      864.78     28.28 o 
  -1   8   5      592.23      557.10     17.18 o 
   0   8   5     6306.10     6625.52     65.04 o 
   1   8   5     7665.98     8127.39     60.19 o 
   2   8   5      140.54      117.43      7.09 o 
   3   8   5      338.29      337.62      8.11 o 
   4   8   5     1134.36     1089.99     20.97 o 
   5   8   5      829.54      988.08     26.79 o 
   6   8   5      454.26      442.89     20.35 o 
   7   8   5       36.13       37.62     14.63 o 
  -8   9   5       27.97       31.27     13.89 o 
  -7   9   5     1070.03     1085.71     39.14 o 
  -6   9   5     3205.15     3155.53     62.14 o 
  -5   9   5     1730.81     1690.53     31.89 o 
  -4   9   5       55.31       67.14     11.40 o 
  -3   9   5      170.88      184.77     11.51 o 
  -2   9   5     1567.64     1546.05     29.09 o 
  -1   9   5     5271.70     5300.71     71.02 o 
   0   9   5     1715.91     1787.23     27.13 o 
   1   9   5      399.95      375.42      8.97 o 
   2   9   5      538.68      492.10     11.17 o 
   3   9   5      155.21      138.36      7.93 o 
   4   9   5      179.21      178.39      9.45 o 
   5   9   5       15.59       12.88      5.81 o 
   6   9   5     1398.63     1493.43     37.89 o 
   7   9   5      223.33      220.18     18.52 o 
  -8  10   5       44.38       43.24     16.42 o 
  -7  10   5     1014.06     1041.42     43.50 o 
  -6  10   5      101.81      102.61     28.91 o 
  -5  10   5     1608.90     1621.23     31.93 o 
  -4  10   5     2948.96     2827.01     61.14 o 
  -3  10   5       35.76       33.67      7.22 o 
  -2  10   5       48.84       65.73     18.48 o 
  -1  10   5     1497.67     1613.09     28.71 o 
   0  10   5     1165.35     1185.81     23.45 o 
   1  10   5     1417.84     1445.13     26.15 o 
   2  10   5       45.04       48.86      6.12 o 
   3  10   5     1416.08     1271.66     33.73 o 
   4  10   5      277.07      309.39     22.11 o 
   5  10   5      717.44      718.77     19.57 o 
   6  10   5      250.02      220.64     30.28 o 
   7  10   5        0.53        7.41      9.17 o 
  -8  11   5      156.01      118.06     31.26 o 
  -7  11   5      103.65       91.09     37.36 o 
  -6  11   5      405.92      386.79     20.67 o 
  -5  11   5      530.64      532.91     18.37 o 
  -4  11   5        9.45        9.33      4.20 o 
  -3  11   5       13.68       17.50      4.78 o 
  -2  11   5       90.34      100.08     23.00 o 
  -1  11   5       10.74       10.44      4.58 o 
   0  11   5      451.03      401.82     14.65 o 
   1  11   5       23.44       14.64      6.30 o 
   2  11   5      831.35      809.33     21.11 o 
   3  11   5      111.42      104.26     10.24 o 
   4  11   5       18.49       23.27      8.19 o 
   5  11   5        6.96        4.89      8.56 o 
   6  11   5       71.77       62.94     21.31 o 
  -7  12   5       37.28       40.52     17.58 o 
  -6  12   5       80.69       68.23     18.86 o 
  -5  12   5      200.07      187.79     12.68 o 
  -4  12   5      202.97      179.94     12.30 o 
  -3  12   5      189.39      175.19      6.72 o 
  -2  12   5      418.59      409.11     24.59 o 
  -1  12   5      275.37      250.38     16.73 o 
   0  12   5        4.95        6.23     10.33 o 
   1  12   5     1158.84     1187.75     56.33 o 
   2  12   5       63.17       53.32     11.32 o 
   3  12   5        3.00        4.57      4.40 o 
   4  12   5      189.08      144.76     14.62 o 
   5  12   5      174.84      164.00     26.95 o 
   6  12   5       44.76       37.47     16.27 o 
  -7  13   5      604.30      644.67     39.16 o 
  -6  13   5       73.70       70.90     28.80 o 
  -5  13   5      506.16      535.05     32.54 o 
  -4  13   5       49.39       48.12     16.76 o 
  -3  13   5       84.54       78.23     16.14 o 
  -2  13   5      886.71      890.63     31.80 o 
  -1  13   5       32.27       25.93      9.44 o 
   0  13   5        1.18        5.51      5.92 o 
   1  13   5        1.54        4.96      5.69 o 
   2  13   5      130.23      113.49     12.55 o 
   3  13   5      328.94      280.47     20.07 o 
   4  13   5        3.17        5.39      4.56 o 
   5  13   5        6.06        5.65      7.56 o 
  -6  14   5       52.33       58.94     21.03 o 
  -5  14   5      168.74      186.18     29.79 o 
  -4  14   5      642.63      653.20     22.20 o 
  -3  14   5     1591.85     1641.13     45.12 o 
  -2  14   5       27.76       19.41      7.73 o 
  -1  14   5       16.62       11.36      6.63 o 
   0  14   5      356.24      347.98     23.07 o 
   1  14   5      671.87      673.10     28.13 o 
   2  14   5      791.83      761.72     20.90 o 
   3  14   5      131.19      123.76     33.08 o 
   4  14   5      297.22      298.16     20.00 o 
   5  14   5        4.38        4.05      5.15 o 
  -5  15   5      500.94      461.49     31.22 o 
  -4  15   5       42.33       39.93     19.80 o 
  -3  15   5     1036.73     1038.60     32.88 o 
  -2  15   5      971.52      973.97     33.28 o 
  -1  15   5      322.38      349.80     31.71 o 
   0  15   5      124.21       98.13     16.15 o 
   1  15   5       51.07       41.72     22.23 o 
   2  15   5     1679.56     1809.80     68.89 o 
   3  15   5     1247.34     1268.95     43.95 o 
   4  15   5      265.68      286.77     28.80 o 
  -5  16   5      331.51      324.46     58.15 o 
  -4  16   5      808.85      811.71     42.52 o 
  -3  16   5      131.98      111.43     30.14 o 
  -2  16   5       30.12       28.21     12.05 o 
  -1  16   5      119.31      103.30     53.39 o 
   0  16   5      556.39      582.45     26.65 o 
   1  16   5     1424.02     1502.30     56.51 o 
   2  16   5       45.90       37.70     21.62 o 
   3  16   5      406.19      403.44     26.40 o 
  -3  17   5      796.17      770.41     29.83 o 
  -2  17   5      980.67     1042.74     41.30 o 
  -1  17   5     1105.64     1129.54     58.36 o 
   0  17   5      267.10      263.09     19.83 o 
   1  17   5      108.24      106.70     39.74 o 
   2  17   5      654.49      658.65     35.66 o 
  -1  18   5       28.11       16.08     11.82 o 
   0  18   5      691.85      672.38     34.38 o 
  -9   0   6       26.82       14.31     28.18 o 
  -8   0   6        4.48       10.87     17.25 o 
  -7   0   6     4990.73     5175.80    161.84 o 
  -6   0   6     5609.86     6210.49    105.85 o 
  -5   0   6      199.01      200.58     24.62 o 
  -4   0   6     2086.71     2192.85     68.70 o 
  -3   0   6     1539.02     1492.36     27.75 o 
  -2   0   6     6742.08     7231.95     48.11 o 
  -1   0   6    12302.90    11660.45    111.33 o 
   0   0   6     3904.75     3525.28     48.52 o 
   1   0   6      506.58      465.82      9.72 o 
   2   0   6    20407.26    21361.27    179.89 o 
   3   0   6     6306.23     6385.67     87.57 o 
   4   0   6       17.89       32.16     15.84 o 
   5   0   6     1764.57     1800.29     46.10 o 
   6   0   6      634.24      602.05     28.00 o 
   7   0   6      652.65      680.19     29.38 o 
   8   0   6      414.08      377.15     44.45 o 
  -9   1   6     2074.83     1980.01     78.39 o 
  -8   1   6     1835.96     1834.11     71.45 o 
  -7   1   6      665.80      642.46     33.53 o 
  -6   1   6      138.90      138.37     18.11 o 
  -5   1   6     7621.09     8171.15     94.23 o 
  -4   1   6     8603.81     9240.52    149.76 o 
  -3   1   6     3381.89     3446.19     65.71 o 
  -2   1   6      461.20      483.76      8.52 o 
  -1   1   6     3644.76     3277.46     24.37 o 
   0   1   6    13021.28    12693.81    124.40 o 
   1   1   6       59.96       26.95      5.59 o 
   2   1   6      183.51      162.39      7.32 o 
   3   1   6     1505.58     1513.57     31.75 o 
   4   1   6     8315.73     8727.74    123.52 o 
   5   1   6     2765.64     2813.61     49.82 o 
   6   1   6       67.06       65.20     13.81 o 
   7   1   6      844.85      843.35     26.79 o 
   8   1   6      784.46      767.38     35.06 o 
  -9   2   6      230.72      238.05     17.05 o 
  -8   2   6      123.34       97.45     24.20 o 
  -7   2   6     1694.45     1759.70     37.08 o 
  -6   2   6     2500.38     2610.32     47.05 o 
  -5   2   6        8.82       27.53      7.96 o 
  -4   2   6      365.75      487.06     15.87 o 
  -3   2   6     3522.01     3462.05     59.05 o 
  -2   2   6    10814.04    10707.21    101.48 o 
  -1   2   6     2202.67     2294.79     18.77 o 
   0   2   6     2016.58     2075.69     23.47 o 
   1   2   6     4093.17     4064.83     27.61 o 
   2   2   6     5582.89     5740.74     57.15 o 
   3   2   6     4486.27     4706.14     45.03 o 
   4   2   6      495.74      477.45     16.63 o 
   5   2   6      724.32      734.90     23.28 o 
   6   2   6      370.56      363.62     16.15 o 
   7   2   6     1294.64     1322.27     53.30 o 
   8   2   6      169.29      129.64     46.29 o 
  -9   3   6      988.58     1045.39     47.04 o 
  -8   3   6     1818.48     1858.05     52.92 o 
  -7   3   6      262.08      279.22     18.14 o 
  -6   3   6       74.05       78.58     20.80 o 
  -5   3   6       29.77       25.19      8.09 o 
  -4   3   6     4707.63     5058.75     47.59 o 
  -3   3   6      690.88      655.11     16.76 o 
  -2   3   6        8.04        6.45      1.91 o 
  -1   3   6     7545.25     7915.05     96.04 o 
   0   3   6     1719.59     1634.28     14.08 o 
   1   3   6     1765.89     1836.71     20.20 o 
   2   3   6      246.32      268.61      9.49 o 
   3   3   6      486.07      435.68     11.32 o 
   4   3   6      704.66      678.55     17.28 o 
   5   3   6     1032.76      986.36     25.73 o 
   6   3   6      104.39       95.79     21.88 o 
   7   3   6      823.77      838.70     31.97 o 
   8   3   6      469.29      504.15     31.26 o 
  -9   4   6      291.05      279.15     29.83 o 
  -8   4   6       30.00       35.18     10.46 o 
  -7   4   6      235.45      254.47     19.80 o 
  -6   4   6      183.52      196.70     12.59 o 
  -5   4   6       18.01       24.14      6.79 o 
  -4   4   6        9.76       23.90      8.34 o 
  -3   4   6       21.92       40.99     11.50 o 
  -2   4   6     2808.24     3187.19     34.15 o 
  -1   4   6     1099.60     1204.01     21.64 o 
   0   4   6      194.19      197.15      6.39 o 
   1   4   6      925.55      830.34     19.12 o 
   2   4   6      952.22      987.73     40.63 o 
   3   4   6       65.32       49.78     10.40 o 
   4   4   6       75.65       63.80     13.73 o 
   5   4   6      126.59      109.42     12.48 o 
   6   4   6      150.69      142.24     11.56 o 
   7   4   6       15.07       15.53      7.08 o 
   8   4   6       20.38       22.71     15.48 o 
  -9   5   6      103.04       78.30     42.35 o 
  -8   5   6      404.39      355.03     34.38 o 
  -7   5   6       43.42       38.73     11.53 o 
  -6   5   6       82.50       86.12     16.29 o 
  -5   5   6        3.21       11.17      4.48 o 
  -4   5   6      106.13      108.12      8.60 o 
  -3   5   6      913.72      983.28     21.73 o 
  -2   5   6      105.08       74.42      8.62 o 
  -1   5   6      293.66      312.72      8.49 o 
   0   5   6      635.93      554.07     18.42 o 
   1   5   6     1052.93     1126.99     19.95 o 
   2   5   6      374.36      407.31      8.79 o 
   3   5   6       58.97       53.61     13.09 o 
   4   5   6       52.73       57.68     17.37 o 
   5   5   6      351.98      302.57     14.33 o 
   6   5   6      353.81      306.72     20.86 o 
   7   5   6      219.19      214.86     26.04 o 
  -9   6   6        2.52        5.45      9.14 o 
  -8   6   6       90.39       90.42     26.52 o 
  -7   6   6      267.24      252.95     13.33 o 
  -6   6   6      479.75      498.00     23.31 o 
  -5   6   6       55.05       53.08      9.53 o 
  -4   6   6       37.81       37.96      9.40 o 
  -3   6   6       50.93       48.99      6.57 o 
  -2   6   6     1624.97     1738.43     28.07 o 
  -1   6   6       62.27       49.18      6.81 o 
   0   6   6     1177.41     1165.77     26.78 o 
   1   6   6        0.28       12.96      3.07 o 
   2   6   6      119.60      129.67      5.54 o 
   3   6   6      450.67      409.31     12.85 o 
   4   6   6      874.55      829.63     17.87 o 
   5   6   6      103.52      105.89     10.15 o 
   6   6   6        5.10        7.85      8.69 o 
   7   6   6        5.06        7.46      7.07 o 
  -9   7   6       13.11       12.32      8.33 o 
  -8   7   6       96.15      100.00     21.64 o 
  -7   7   6       11.23       14.36      5.07 o 
  -6   7   6      116.07      136.40     12.66 o 
  -5   7   6      603.57      639.92     16.62 o 
  -4   7   6      368.75      314.45     10.70 o 
  -3   7   6       23.04       32.27      6.91 o 
  -2   7   6       22.15       26.12      5.12 o 
  -1   7   6     1027.05     1056.20     21.60 o 
   0   7   6     2679.44     2764.57     22.82 o 
   1   7   6     1464.83     1377.12     21.71 o 
   2   7   6        1.87        3.29      1.50 o 
   3   7   6       76.23       85.10     11.50 o 
   4   7   6       70.22       67.01      8.85 o 
   5   7   6      415.78      380.41     21.24 o 
   6   7   6        5.60        8.09      7.15 o 
   7   7   6      258.24      237.91     25.87 o 
  -8   8   6        6.37        6.92     10.78 o 
  -7   8   6     1232.59     1251.02     44.19 o 
  -6   8   6      437.78      437.46     17.53 o 
  -5   8   6        1.51        6.26      4.10 o 
  -4   8   6       24.00       27.90      6.59 o 
  -3   8   6       14.25       12.85      5.37 o 
  -2   8   6     1255.12     1226.99     18.22 o 
  -1   8   6     2022.12     2070.66     25.91 o 
   0   8   6     1596.13     1686.24     26.17 o 
   1   8   6     1282.32     1311.87     18.95 o 
   2   8   6     4595.69     4773.12     56.40 o 
   3   8   6      481.50      470.57     12.43 o 
   4   8   6      243.64      217.29      9.15 o 
   5   8   6      251.62      269.94     15.02 o 
   6   8   6       47.35       39.09     12.45 o 
   7   8   6        2.04        7.09      8.40 o 
  -8   9   6      974.67     1040.67     44.57 o 
  -7   9   6       40.64       58.08     15.99 o 
  -6   9   6        1.10        4.40      3.61 o 
  -5   9   6      821.44      789.23     27.24 o 
  -4   9   6     1231.67     1252.11     25.09 o 
  -3   9   6     1328.22     1453.47     22.48 o 
  -2   9   6      145.05      120.50     20.10 o 
  -1   9   6      718.80      698.38     20.37 o 
   0   9   6     3022.50     3123.37     57.16 o 
   1   9   6      498.06      521.38     14.22 o 
   2   9   6       23.47       29.36      6.69 o 
   3   9   6      449.36      430.33     15.13 o 
   4   9   6      174.99      180.16     13.10 o 
   5   9   6      892.87      857.71     27.32 o 
   6   9   6        9.38        9.37      5.00 o 
   7   9   6       77.06       62.61     25.53 o 
  -8  10   6      213.67      169.74     17.00 o 
  -7  10   6     1469.31     1604.16     50.55 o 
  -6  10   6     1143.47     1176.39     29.94 o 
  -5  10   6      631.89      627.78     21.22 o 
  -4  10   6       81.07       85.24     16.67 o 
  -3  10   6     1257.10     1265.11     31.73 o 
  -2  10   6     3129.68     2934.36    135.10 o 
  -1  10   6      777.89      820.49     15.73 o 
   0  10   6       92.64       93.44     11.36 o 
   1  10   6      394.08      372.14     10.13 o 
   2  10   6     2452.67     2544.12     56.22 o 
   3  10   6      127.92      143.57      9.06 o 
   4  10   6     1328.61     1363.90     37.09 o 
   5  10   6     1219.80     1184.18     33.64 o 
   6  10   6      766.76      826.44     33.53 o 
  -7  11   6       19.61       20.72     11.68 o 
  -6  11   6        2.75        4.07      6.74 o 
  -5  11   6      304.42      334.67     13.67 o 
  -4  11   6     3388.89     3189.95    139.03 o 
  -3  11   6      333.07      307.91      8.50 o 
  -2  11   6     1257.36     1302.86     32.47 o 
  -1  11   6     2620.28     2653.27     52.14 o 
   0  11   6     1614.55     1557.78     31.59 o 
   1  11   6     1307.05     1445.18     71.19 o 
   2  11   6       17.43       19.21      6.89 o 
   3  11   6      460.42      477.94     15.02 o 
   4  11   6     2303.98     2329.80     49.98 o 
   5  11   6      242.41      238.72     17.70 o 
   6  11   6       54.41       26.47     13.54 o 
  -7  12   6      143.12      112.73     53.84 o 
  -6  12   6     1123.50     1183.93     61.14 o 
  -5  12   6      669.94      623.66     29.22 o 
  -4  12   6       86.03      100.85     24.62 o 
  -3  12   6     2140.74     2241.16     50.01 o 
  -2  12   6     1647.31     1669.83     40.69 o 
  -1  12   6       13.98       24.49      8.08 o 
   0  12   6       20.51       26.48     13.63 o 
   1  12   6     1551.11     1652.45     49.23 o 
   2  12   6     2445.75     2565.97     45.86 o 
   3  12   6     1930.35     1905.43     42.99 o 
   4  12   6      894.41      863.44     24.67 o 
   5  12   6      687.60      693.35     28.72 o 
  -6  13   6       68.38       59.82     26.48 o 
  -5  13   6      621.94      668.55     34.82 o 
  -4  13   6     3711.73     3451.90    283.39 o 
  -3  13   6      739.84      731.50     25.54 o 
  -2  13   6      187.76      178.78     21.44 o 
  -1  13   6      637.71      686.46     26.72 o 
   0  13   6       96.89      118.87     40.37 o 
   1  13   6      112.32      126.94     27.60 o 
   2  13   6       72.73       52.81     21.53 o 
   3  13   6      987.91      961.21     32.89 o 
   4  13   6     1714.90     1782.70     67.84 o 
   5  13   6      486.41      506.78     36.55 o 
  -6  14   6      853.53      883.21     46.88 o 
  -5  14   6     1658.44     1633.58     56.30 o 
  -4  14   6        0.98        4.82      6.93 o 
  -3  14   6     1696.29     1744.90     49.67 o 
  -2  14   6      251.78      262.43     19.24 o 
  -1  14   6       12.40       15.16      6.96 o 
   0  14   6        8.62       12.77     11.37 o 
   1  14   6       67.27       79.71     26.70 o 
   2  14   6     2608.17     2670.34     76.61 o 
   3  14   6      145.06      142.24     49.79 o 
   4  14   6      171.51      165.90     41.50 o 
  -5  15   6       18.04       15.77     11.48 o 
  -4  15   6      754.32      726.52     30.59 o 
  -3  15   6      417.44      373.30     20.26 o 
  -2  15   6     1359.71     1391.64     42.73 o 
  -1  15   6      534.83      523.39     27.72 o 
   0  15   6      280.02      294.18     20.71 o 
   1  15   6      712.26      730.68     37.86 o 
   2  15   6      341.62      315.16     33.04 o 
   3  15   6      252.77      250.47     27.68 o 
   4  15   6      469.24      511.32     33.53 o 
  -4  16   6       11.04       13.72      9.77 o 
  -3  16   6      904.09      835.93     39.25 o 
  -2  16   6      560.27      558.57     28.26 o 
  -1  16   6        5.70        0.65      6.50 o 
   0  16   6      204.91      190.53     17.67 o 
   1  16   6        1.98        6.12      6.30 o 
   2  16   6      566.85      594.00     33.14 o 
   3  16   6       21.15       19.40     14.58 o 
  -3  17   6      140.42      104.32     35.22 o 
  -2  17   6        0.00       -0.94      9.80 o 
  -1  17   6      134.28      121.54     59.35 o 
   0  17   6        1.76        6.33      8.16 o 
   1  17   6      289.58      286.01     26.82 o 
  -9   1   7       15.78       15.60      7.60 o 
  -8   1   7       12.17        9.81      7.24 o 
  -7   1   7       33.36       47.33     13.66 o 
  -6   1   7      703.23      604.50     24.97 o 
  -5   1   7      226.75      252.60     13.52 o 
  -4   1   7       31.59       36.25      8.83 o 
  -3   1   7      767.53      709.22     15.34 o 
  -2   1   7       42.73       49.20      4.83 o 
  -1   1   7     2201.12     2296.83     17.64 o 
   0   1   7     1414.08     1682.04     31.71 o 
   1   1   7      197.28      197.66      7.77 o 
   2   1   7       99.40      125.86      9.20 o 
   3   1   7        6.42        6.08      3.33 o 
   4   1   7      216.54      222.01     10.99 o 
   5   1   7      904.73      933.21     29.96 o 
   6   1   7      181.25      194.19     19.93 o 
   7   1   7       17.79       15.61      6.63 o 
  -9   2   7       13.18       11.95      7.51 o 
  -8   2   7      483.92      450.63     17.63 o 
  -7   2   7       76.80       74.02     17.49 o 
  -6   2   7      132.16      158.50     26.84 o 
  -5   2   7     1096.16     1052.01     29.52 o 
  -4   2   7     2867.67     2890.94     41.85 o 
  -3   2   7     1079.84     1211.30     24.78 o 
  -2   2   7      104.03      100.37      6.06 o 
  -1   2   7     1023.83     1176.84     16.52 o 
   0   2   7       33.59       47.40      6.32 o 
   1   2   7       24.64       40.13      9.38 o 
   2   2   7       41.60       57.32      8.53 o 
   3   2   7      925.20      937.86     27.75 o 
   4   2   7     1535.27     1461.65     60.22 o 
   5   2   7        4.57        6.90      4.59 o 
   6   2   7      364.74      357.64     17.50 o 
   7   2   7      402.39      411.61     25.00 o 
  -9   3   7       13.98       17.93      9.12 o 
  -8   3   7        9.92        3.60      6.00 o 
  -7   3   7      422.99      401.43     26.20 o 
  -6   3   7     3799.74     3926.89     63.30 o 
  -5   3   7     1045.66     1160.69     26.78 o 
  -4   3   7     1626.30     1810.70     26.16 o 
  -3   3   7     3285.20     3445.49     61.62 o 
  -2   3   7     1448.34     1332.85     23.45 o 
  -1   3   7     2094.07     2236.26     23.54 o 
   0   3   7      255.32      222.43      7.44 o 
   1   3   7      306.27      258.48      6.99 o 
   2   3   7       86.84      101.04      9.71 o 
   3   3   7     1981.48     1987.58     47.14 o 
   4   3   7        4.96       14.79      5.67 o 
   5   3   7     2899.47     2962.27     65.89 o 
   6   3   7      282.46      244.82     14.86 o 
   7   3   7       16.75       16.66      7.41 o 
  -9   4   7      363.25      354.02     26.86 o 
  -8   4   7     1137.67     1144.06     32.85 o 
  -7   4   7      950.35      920.48     24.53 o 
  -6   4   7      984.25      969.66     25.48 o 
  -5   4   7     2313.99     2367.86     39.65 o 
  -4   4   7      339.92      318.16     12.83 o 
  -3   4   7      182.41      175.77     10.61 o 
  -2   4   7       45.99       32.53      7.54 o 
  -1   4   7     7950.14     8072.24     59.54 o 
   0   4   7     4748.15     4835.91     50.55 o 
   1   4   7     2740.88     2832.27     37.93 o 
   2   4   7      119.01      116.88      8.24 o 
   3   4   7      278.71      258.57     12.08 o 
   4   4   7     1645.59     1638.02     40.49 o 
   5   4   7      542.10      501.34     20.32 o 
   6   4   7      936.18      910.82     26.02 o 
   7   4   7      425.57      453.13     28.36 o 
  -9   5   7       49.49       35.85     24.55 o 
  -8   5   7       15.81       20.47      9.03 o 
  -7   5   7     1625.53     1654.27     49.28 o 
  -6   5   7     3705.26     3939.00     66.52 o 
  -5   5   7     1055.04     1141.62     25.18 o 
  -4   5   7     1130.60     1197.81     26.60 o 
  -3   5   7     1357.25     1329.91     25.21 o 
  -2   5   7     3101.34     2851.45     34.56 o 
  -1   5   7     1042.03     1060.23     22.84 o 
   0   5   7     5127.26     5345.13     45.70 o 
   1   5   7     1494.80     1369.75     34.34 o 
   2   5   7     3247.67     3306.08     38.51 o 
   3   5   7      698.51      721.07     16.37 o 
   4   5   7      112.57      124.66     16.90 o 
   5   5   7     1772.41     1760.79     64.57 o 
   6   5   7     1847.49     1918.80     51.14 o 
   7   5   7       15.25       20.37     11.00 o 
  -9   6   7     1054.91     1060.74     43.42 o 
  -8   6   7     2439.68     2562.60     75.24 o 
  -7   6   7       24.91       37.20     10.27 o 
  -6   6   7     1987.98     2054.79     38.47 o 
  -5   6   7     2177.24     2268.47     42.11 o 
  -4   6   7     1513.33     1485.99     26.65 o 
  -3   6   7     1448.24     1449.52     24.42 o 
  -2   6   7       42.02       38.62     10.03 o 
  -1   6   7     3831.49     3996.34     29.51 o 
   0   6   7     7355.39     7634.55    102.39 o 
   1   6   7      417.42      410.34     11.00 o 
   2   6   7     1193.64     1185.56     23.33 o 
   3   6   7     5160.55     5338.68     69.16 o 
   4   6   7     1573.96     1646.74     33.12 o 
   5   6   7     1014.03      979.02     30.76 o 
   6   6   7      193.36      157.37     43.70 o 
   7   6   7     1034.36     1081.29     44.41 o 
  -8   7   7      548.87      567.61     27.72 o 
  -7   7   7     1414.31     1410.08     34.42 o 
  -6   7   7     1567.05     1608.87     36.62 o 
  -5   7   7        2.91        8.00      4.58 o 
  -4   7   7      971.33     1036.69     20.75 o 
  -3   7   7     4187.37     4393.49     57.96 o 
  -2   7   7     8063.15     8529.94     69.93 o 
  -1   7   7      830.91      822.10     12.41 o 
   0   7   7     1021.56      949.21     18.13 o 
   1   7   7     4391.94     4537.47     56.98 o 
   2   7   7     1650.90     1632.27     24.95 o 
   3   7   7     1738.98     1846.72     29.69 o 
   4   7   7      123.42      146.23      9.42 o 
   5   7   7      434.77      481.49     20.68 o 
   6   7   7     1247.07     1173.43     36.80 o 
   7   7   7      317.94      289.93     22.23 o 
  -8   8   7     1125.46     1093.47     45.45 o 
  -7   8   7       35.60       30.05     10.53 o 
  -6   8   7     1743.90     1718.48     38.93 o 
  -5   8   7     1381.02     1416.50     31.23 o 
  -4   8   7      232.90      211.40      8.17 o 
  -3   8   7      429.09      513.45     16.79 o 
  -2   8   7      206.33      141.97      6.25 o 
  -1   8   7     5267.90     4912.36    365.10 o 
   0   8   7     6454.06     6311.87    180.26 o 
   1   8   7      515.15      532.13     17.74 o 
   2   8   7     1347.88     1311.09     36.06 o 
   3   8   7     1617.78     1761.44     27.64 o 
   4   8   7      478.31      546.24     17.76 o 
   5   8   7      748.65      770.42     22.47 o 
   6   8   7       37.71       46.81     15.81 o 
  -8   9   7      147.05      133.72     21.07 o 
  -7   9   7     1009.01      975.99     35.11 o 
  -6   9   7      495.03      498.99     16.20 o 
  -5   9   7       14.52       14.90      5.53 o 
  -4   9   7       38.05       42.62      8.49 o 
  -3   9   7      694.36      699.23     11.45 o 
  -2   9   7     2043.26     2039.40     78.45 o 
  -1   9   7       72.71       78.02      6.48 o 
   0   9   7     1891.28     1950.18     53.10 o 
   1   9   7     1369.71     1402.96     21.82 o 
   2   9   7      392.41      396.98     13.43 o 
   3   9   7      269.38      273.72      9.36 o 
   4   9   7       65.58       82.81     11.21 o 
   5   9   7     2189.15     2097.44    135.14 o 
   6   9   7      413.71      412.44     18.74 o 
  -8  10   7       51.48       39.83     20.78 o 
  -7  10   7       10.86       11.32      8.08 o 
  -6  10   7      635.21      596.05     19.36 o 
  -5  10   7      221.79      212.88     15.39 o 
  -4  10   7      324.58      312.24     13.71 o 
  -3  10   7        9.31       10.71      3.86 o 
  -2  10   7      193.59      204.95     21.19 o 
  -1  10   7     1302.68     1384.55     26.55 o 
   0  10   7     1795.26     1877.32     37.29 o 
   1  10   7       26.63       29.96      6.43 o 
   2  10   7      819.44      798.54     20.33 o 
   3  10   7       88.11       99.20      7.27 o 
   4  10   7      850.76      869.99     22.72 o 
   5  10   7       72.23       67.99     18.64 o 
   6  10   7       11.80       14.37      8.97 o 
  -7  11   7       85.74       58.25     18.85 o 
  -6  11   7       40.09       60.78     20.36 o 
  -5  11   7        0.75        2.43      3.81 o 
  -4  11   7       28.22       15.60      5.62 o 
  -3  11   7      590.52      598.86     27.61 o 
  -2  11   7      247.45      239.25     16.52 o 
  -1  11   7       13.65       12.61      5.03 o 
   0  11   7       72.56       91.01     44.57 o 
   1  11   7       35.80       40.48     16.28 o 
   2  11   7      160.44      190.89      7.84 o 
   3  11   7       28.01       25.80      8.92 o 
   4  11   7      107.49      101.83     10.92 o 
   5  11   7      263.34      256.47     30.00 o 
  -7  12   7       32.89       39.57     23.33 o 
  -6  12   7        1.58        9.25      9.21 o 
  -5  12   7       10.68        5.87      4.37 o 
  -4  12   7        0.11        6.73      8.73 o 
  -3  12   7      153.69      144.96     32.95 o 
  -2  12   7        1.58       12.36      5.68 o 
  -1  12   7      181.11      201.53     36.11 o 
   0  12   7      147.80      153.73     35.34 o 
   1  12   7      168.93      169.40     35.56 o 
   2  12   7       92.81       99.05     24.45 o 
   3  12   7       16.23       15.56      9.52 o 
   4  12   7       11.93       14.22      7.33 o 
   5  12   7       21.01       23.94     14.67 o 
  -6  13   7       71.60       65.85     34.03 o 
  -5  13   7       22.13       22.63     12.85 o 
  -4  13   7      370.62      365.50     19.77 o 
  -3  13   7      466.99      441.92     22.31 o 
  -2  13   7        2.35        9.06      8.44 o 
  -1  13   7       28.97       44.07     14.17 o 
   0  13   7      137.59      117.39     65.08 o 
   1  13   7      350.05      361.75     23.06 o 
   2  13   7      319.19      345.77     18.54 o 
   3  13   7       29.26       16.24     11.87 o 
   4  13   7       11.50       10.74      9.70 o 
  -6  14   7       39.91       35.21     16.64 o 
  -5  14   7      230.60      246.15     39.06 o 
  -4  14   7      727.02      673.75     26.17 o 
  -3  14   7      173.60      194.21     27.41 o 
  -2  14   7      188.41      203.39     32.29 o 
  -1  14   7       32.74       29.44     20.90 o 
   0  14   7       19.17       24.04     10.21 o 
   1  14   7       43.34       64.45     29.47 o 
   2  14   7      848.06      863.82     30.79 o 
   3  14   7      924.95     1026.14     57.48 o 
   4  14   7      526.20      497.54     39.00 o 
  -5  15   7       23.67       15.23     11.57 o 
  -4  15   7      426.31      426.28     28.76 o 
  -3  15   7     2278.34     2326.87     72.23 o 
  -2  15   7      634.36      608.22     28.95 o 
  -1  15   7        3.31        4.44     11.38 o 
   0  15   7       50.92       40.00     17.70 o 
   1  15   7      855.50      840.82     40.42 o 
   2  15   7      268.71      290.13     71.53 o 
   3  15   7      186.39      131.66     51.90 o 
  -4  16   7      656.63      641.88     41.30 o 
  -3  16   7       56.13       34.64     13.24 o 
  -2  16   7      493.41      512.08     33.33 o 
  -1  16   7      781.52      803.20     45.46 o 
   0  16   7     1605.68     1638.39     49.00 o 
   1  16   7      432.08      391.18     37.20 o 
   2  16   7       19.73       28.91     15.78 o 
  -2  17   7     1128.66      965.64    121.67 o 
  -1  17   7        1.53        4.85      9.00 o 
   0  17   7      498.86      452.65     27.41 o 
  -9   0   8      586.73      569.53     26.69 o 
  -8   0   8       22.85       26.60     19.35 o 
  -7   0   8      601.00      599.03     25.21 o 
  -6   0   8      129.12      106.07     21.99 o 
  -5   0   8       55.36       72.32     18.85 o 
  -4   0   8     6950.08     7154.92     90.81 o 
  -3   0   8     8935.38     9636.98    196.57 o 
  -2   0   8     6041.34     6730.02     58.47 o 
  -1   0   8     1050.01     1023.31     23.82 o 
   0   0   8      266.00      175.12      9.27 o 
   1   0   8     6408.05     6584.31    158.73 o 
   2   0   8     2467.49     2469.69     45.72 o 
   3   0   8      992.81     1043.13     41.66 o 
   4   0   8      143.37      154.93     22.62 o 
   5   0   8     5076.97     5293.47     96.79 o 
   6   0   8     1058.80     1060.64     72.20 o 
   7   0   8       22.89       15.66     23.82 o 
  -9   1   8      383.16      373.72     24.52 o 
  -8   1   8       20.94       20.80     11.04 o 
  -7   1   8      344.23      349.55     20.09 o 
  -6   1   8       41.44       53.47     15.12 o 
  -5   1   8     8545.81     9008.09     76.62 o 
  -4   1   8     2722.84     2850.32     44.52 o 
  -3   1   8      597.23      629.12     15.13 o 
  -2   1   8     3562.10     3533.20     35.43 o 
  -1   1   8     1024.11      961.53     22.88 o 
   0   1   8      468.47      408.91     14.34 o 
   1   1   8      214.78      240.47      8.34 o 
   2   1   8     4266.64     4350.93     61.12 o 
   3   1   8     1639.55     1641.28     32.98 o 
   4   1   8      295.20      284.38     15.46 o 
   5   1   8        6.76       12.12      5.65 o 
   6   1   8     1355.80     1364.58     35.36 o 
   7   1   8     2231.86     2229.41     48.99 o 
  -9   2   8       36.64       39.64     15.57 o 
  -8   2   8     1822.35     1923.87     60.85 o 
  -7   2   8      351.35      387.16     17.83 o 
  -6   2   8     1617.08     1626.19     33.80 o 
  -5   2   8      368.26      390.20     15.08 o 
  -4   2   8     1661.14     1686.67     26.24 o 
  -3   2   8     3176.82     3273.79     30.93 o 
  -2   2   8      107.67      110.39      7.28 o 
  -1   2   8      243.19      252.73      6.73 o 
   0   2   8     1485.67     1570.27     27.59 o 
   1   2   8    10931.58    11479.49     77.12 o 
   2   2   8     4040.82     4008.97     55.00 o 
   3   2   8       61.94       70.22     17.19 o 
   4   2   8      692.84      681.40     21.93 o 
   5   2   8      101.80      105.95     21.75 o 
   6   2   8     2516.52     2509.33     57.70 o 
   7   2   8      219.71      197.95     23.62 o 
  -9   3   8      515.93      474.19     19.59 o 
  -8   3   8       40.31       35.41     11.16 o 
  -7   3   8      169.45      162.80     21.36 o 
  -6   3   8      303.62      322.89     17.39 o 
  -5   3   8     1658.14     1790.29     34.23 o 
  -4   3   8     2997.67     2926.36     43.95 o 
  -3   3   8     1980.07     2085.53     24.72 o 
  -2   3   8     1392.86     1373.85     19.41 o 
  -1   3   8       13.67       20.14      4.20 o 
   0   3   8     2162.12     2135.51     26.41 o 
   1   3   8        6.38       21.66      6.64 o 
   2   3   8     2057.80     2116.74     36.63 o 
   3   3   8     5337.30     5508.68     77.90 o 
   4   3   8       28.90       38.01     12.47 o 
   5   3   8       34.85       40.41     13.17 o 
   6   3   8       91.64       72.03     18.39 o 
   7   3   8      667.78      654.53     31.12 o 
  -9   4   8        8.47        3.10      9.26 o 
  -8   4   8      347.45      337.65     19.63 o 
  -7   4   8      246.42      239.45     14.57 o 
  -6   4   8      504.08      517.17     22.10 o 
  -5   4   8       98.75      130.95     24.34 o 
  -4   4   8     1368.18     1468.37     27.06 o 
  -3   4   8     1038.06      969.98     22.01 o 
  -2   4   8      117.53       99.52      7.42 o 
  -1   4   8     1205.55     1421.32     21.37 o 
   0   4   8      225.53      249.64      9.74 o 
   1   4   8     8317.92     8730.61     58.60 o 
   2   4   8     1922.99     2017.60     32.46 o 
   3   4   8      214.18      252.32     11.91 o 
   4   4   8       64.69       70.78     19.45 o 
   5   4   8        3.34        6.90      5.01 o 
   6   4   8      545.75      578.08     28.75 o 
   7   4   8      773.17      664.89     32.10 o 
  -9   5   8       94.63       73.70     29.38 o 
  -8   5   8      353.05      331.49     18.89 o 
  -7   5   8        9.86       15.14      6.41 o 
  -6   5   8       18.82       29.46      9.10 o 
  -5   5   8     1421.23     1478.25     28.79 o 
  -4   5   8       20.24       28.51      7.82 o 
  -3   5   8      220.78      215.13      9.73 o 
  -2   5   8      480.09      484.87     11.02 o 
  -1   5   8       54.93       60.37     11.93 o 
   0   5   8      332.35      326.85     11.19 o 
   1   5   8      188.90      195.93      9.43 o 
   2   5   8      144.46      133.91      6.73 o 
   3   5   8      723.92      687.18     21.89 o 
   4   5   8       22.17       20.42      6.75 o 
   5   5   8      418.70      386.59     16.01 o 
   6   5   8      139.80      114.15     35.73 o 
   7   5   8       90.12       83.43     38.13 o 
  -9   6   8       46.94       33.97     19.38 o 
  -8   6   8      205.53      187.28     14.44 o 
  -7   6   8      280.84      241.03     22.24 o 
  -6   6   8       11.30       15.96      6.42 o 
  -5   6   8       99.75      113.21     24.40 o 
  -4   6   8     1486.26     1611.55     31.76 o 
  -3   6   8        3.00        9.41      3.73 o 
  -2   6   8       95.78       97.92      9.82 o 
  -1   6   8     2656.37     2747.58     37.18 o 
   0   6   8      235.28      227.62     10.04 o 
   1   6   8       37.94       42.87      6.72 o 
   2   6   8      808.81      765.44     14.71 o 
   3   6   8       25.80       25.06      6.31 o 
   4   6   8      324.54      307.69     11.84 o 
   5   6   8      223.76      184.34     14.96 o 
   6   6   8      118.44      100.13     37.80 o 
  -8   7   8       27.67       25.83     12.54 o 
  -7   7   8       46.50       44.78     13.90 o 
  -6   7   8      115.46      135.95     19.34 o 
  -5   7   8       87.49       93.74     19.07 o 
  -4   7   8       39.67       58.53     15.78 o 
  -3   7   8       28.34       29.75      7.81 o 
  -2   7   8        5.91       19.34      5.99 o 
  -1   7   8     3734.07     3691.71     54.84 o 
   0   7   8      586.87      635.63     18.69 o 
   1   7   8     1778.45     1708.18     49.42 o 
   2   7   8       89.31       89.09      7.12 o 
   3   7   8      174.57      167.74      9.36 o 
   4   7   8      682.90      682.27     20.84 o 
   5   7   8      250.86      226.91     15.71 o 
   6   7   8        0.44        5.49      7.78 o 
  -8   8   8      191.03      208.59     21.23 o 
  -7   8   8     1073.17     1087.58     28.91 o 
  -6   8   8      288.27      255.52     18.27 o 
  -5   8   8       76.70       84.44     19.47 o 
  -4   8   8      626.34      578.48     35.00 o 
  -3   8   8      119.63      127.42     19.80 o 
  -2   8   8     1744.83     1693.75     22.67 o 
  -1   8   8      683.15      625.21     28.15 o 
   0   8   8     2963.75     2863.15     48.42 o 
   1   8   8      263.59      241.38     11.67 o 
   2   8   8       22.35       17.28      5.09 o 
   3   8   8        4.22        7.96      3.33 o 
   4   8   8      228.23      210.75     11.92 o 
   5   8   8      807.96      804.55     35.94 o 
   6   8   8      109.12       76.02     46.13 o 
  -8   9   8      349.58      306.32     28.40 o 
  -7   9   8        0.13        5.05     10.03 o 
  -6   9   8      401.10      371.41     20.55 o 
  -5   9   8      999.60     1097.33     26.74 o 
  -4   9   8       58.61       54.06     15.34 o 
  -3   9   8        9.77        5.06      2.81 o 
  -2   9   8     1442.71     1260.31     62.02 o 
  -1   9   8     4898.62     5056.38     73.28 o 
   0   9   8     1829.85     1760.52     95.95 o 
   1   9   8       13.74       13.77      4.54 o 
   2   9   8      872.10      841.77     22.00 o 
   3   9   8      528.40      526.54     15.61 o 
   4   9   8     2060.31     2134.35     86.19 o 
   5   9   8      413.94      411.43     26.90 o 
   6   9   8        6.55        7.39      9.08 o 
  -7  10   8     1675.77     1671.66     52.35 o 
  -6  10   8      250.09      241.69     15.26 o 
  -5  10   8       22.39       24.32      9.89 o 
  -4  10   8       22.47       36.63     12.05 o 
  -3  10   8      752.49      824.83     24.01 o 
  -2  10   8      388.72      389.94     19.88 o 
  -1  10   8        0.33        2.51      2.39 o 
   0  10   8     1795.20     1833.52     66.55 o 
   1  10   8     3071.78     3131.38    107.70 o 
   2  10   8     1362.05     1373.58     31.36 o 
   3  10   8       13.64       11.72      4.39 o 
   4  10   8      449.41      434.88     22.12 o 
   5  10   8      783.45      851.23     38.01 o 
  -7  11   8        0.17        2.85      9.56 o 
  -6  11   8     1403.30     1409.43     61.29 o 
  -5  11   8     2311.91     2434.65     64.62 o 
  -4  11   8     3009.54     3127.36     79.36 o 
  -3  11   8      465.40      440.73     23.58 o 
  -2  11   8     1234.10     1249.42     45.69 o 
  -1  11   8     2194.70     2309.04     55.35 o 
   0  11   8      918.55      906.80     54.15 o 
   1  11   8      393.87      379.65     19.63 o 
   2  11   8        7.12        7.98      5.69 o 
   3  11   8     1891.69     1973.33     59.06 o 
   4  11   8      545.41      512.62     29.47 o 
   5  11   8       50.15       35.29     20.47 o 
  -6  12   8     1179.52     1049.69     72.57 o 
  -5  12   8      143.84      110.42     35.34 o 
  -4  12   8      240.96      254.65     22.46 o 
  -3  12   8     2570.80     2586.06     66.58 o 
  -2  12   8     2877.77     2943.15     65.29 o 
  -1  12   8      109.88       90.77     29.10 o 
   0  12   8       39.37       28.39     21.29 o 
   1  12   8      743.69      776.14     24.51 o 
   2  12   8      124.84      120.67     14.52 o 
   3  12   8        3.62        7.86      8.49 o 
   4  12   8      464.72      493.06     30.69 o 
  -6  13   8      514.94      510.55     38.90 o 
  -5  13   8     1242.87     1159.77     47.03 o 
  -4  13   8      990.11      940.51     37.21 o 
  -3  13   8      176.76      148.28     38.27 o 
  -2  13   8     2037.23     2048.68    112.59 o 
  -1  13   8     1802.30     1862.27     64.71 o 
   0  13   8      285.68      304.25     21.62 o 
   1  13   8      844.68      857.55     30.67 o 
   2  13   8       12.02       13.77      7.70 o 
   3  13   8      998.67     1078.55     50.08 o 
   4  13   8     1224.22     1264.91     62.49 o 
  -5  14   8       75.66       53.08     26.14 o 
  -4  14   8      753.74      686.44     31.09 o 
  -3  14   8      596.88      625.38     28.71 o 
  -2  14   8      496.92      491.08     28.35 o 
  -1  14   8        5.65        7.27     11.15 o 
   0  14   8      656.73      707.68     31.39 o 
   1  14   8      401.93      437.52     27.04 o 
   2  14   8      716.37      765.42     50.26 o 
   3  14   8       65.85       52.39     26.64 o 
  -4  15   8      784.62      729.46     35.33 o 
  -3  15   8        1.93        1.38      7.48 o 
  -2  15   8      500.07      464.10     24.57 o 
  -1  15   8      642.59      678.26     34.95 o 
   0  15   8      123.17      119.34     47.78 o 
   1  15   8      299.38      298.73     49.20 o 
   2  15   8        6.61        9.69     11.78 o 
  -3  16   8       83.05       67.96     30.00 o 
  -2  16   8       18.37       14.32     10.32 o 
  -1  16   8       16.57       13.16     10.45 o 
   0  16   8      465.22      488.68     36.99 o 
   1  16   8      294.02      307.11     36.18 o 
  -9   1   9       49.83       41.03     15.84 o 
  -8   1   9      185.68      186.01     20.69 o 
  -7   1   9        1.01        3.16      4.26 o 
  -6   1   9       18.03       17.46      5.51 o 
  -5   1   9       79.27      100.50     20.16 o 
  -4   1   9     1456.95     1514.61     24.59 o 
  -3   1   9     2896.95     2823.28     44.96 o 
  -2   1   9      129.09      120.47      7.07 o 
  -1   1   9        0.84        5.73      2.19 o 
   0   1   9       24.74       15.36      4.42 o 
   1   1   9     1160.88     1075.80     24.22 o 
   2   1   9      999.03      942.04     25.77 o 
   3   1   9       96.87      110.80     22.02 o 
   4   1   9      190.78      207.77     19.63 o 
   5   1   9       28.93       31.34     11.49 o 
   6   1   9        5.20       12.02      5.79 o 
   7   1   9       79.57       64.48     28.25 o 
  -9   2   9     1389.21     1369.67     45.26 o 
  -8   2   9       62.65       57.52     15.28 o 
  -7   2   9       55.23       51.88     13.82 o 
  -6   2   9      466.99      474.10     21.96 o 
  -5   2   9      454.31      464.80     12.61 o 
  -4   2   9      664.24      677.70     20.54 o 
  -3   2   9      280.20      275.92     11.18 o 
  -2   2   9     3076.33     3126.25     33.78 o 
  -1   2   9     3841.98     4046.65     35.03 o 
   0   2   9     1476.60     1488.86     26.73 o 
   1   2   9      274.67      282.02     10.02 o 
   2   2   9      106.66      115.40     12.69 o 
   3   2   9     2770.28     2872.22     44.89 o 
   4   2   9      115.60      134.13     19.37 o 
   5   2   9      493.91      498.14     20.26 o 
   6   2   9      299.53      282.95     17.60 o 
  -9   3   9      134.03      120.96     19.68 o 
  -8   3   9     1066.05     1083.10     34.50 o 
  -7   3   9      864.78      879.32     24.71 o 
  -6   3   9     1549.22     1586.88     34.58 o 
  -5   3   9      101.50      144.46     29.15 o 
  -4   3   9     3834.54     3803.83     74.74 o 
  -3   3   9     1660.99     1630.20     24.60 o 
  -2   3   9     2943.61     3115.61     27.71 o 
  -1   3   9       53.82       69.73     13.09 o 
   0   3   9     1316.64     1243.51     29.82 o 
   1   3   9      914.77      898.67     19.90 o 
   2   3   9     1381.23     1409.46     30.62 o 
   3   3   9      211.08      204.70     11.88 o 
   4   3   9      291.95      313.99     14.50 o 
   5   3   9      711.97      743.42     22.64 o 
   6   3   9      977.01      911.68     31.66 o 
  -9   4   9      413.41      404.50     27.98 o 
  -8   4   9      166.04      153.94     18.92 o 
  -7   4   9     2336.67     2357.91     53.66 o 
  -6   4   9     2623.26     2768.67     56.33 o 
  -5   4   9     3959.08     4146.34     77.43 o 
  -4   4   9      811.75      817.38     23.06 o 
  -3   4   9      416.03      422.67     14.52 o 
  -2   4   9     1328.44     1326.98     20.05 o 
  -1   4   9     5910.79     5825.43    112.21 o 
   0   4   9      597.51      617.28     28.31 o 
   1   4   9       12.92       20.06      6.65 o 
   2   4   9     3123.93     3066.27     97.42 o 
   3   4   9      634.86      652.27     23.92 o 
   4   4   9     3057.15     3186.91     58.77 o 
   5   4   9      382.80      384.75     16.29 o 
   6   4   9      316.61      346.12     21.56 o 
  -8   5   9      418.57      442.36     19.89 o 
  -7   5   9     2955.80     3027.70     66.05 o 
  -6   5   9      246.27      238.13     16.81 o 
  -5   5   9      452.34      475.61     20.07 o 
  -4   5   9     2928.46     2998.23     50.63 o 
  -3   5   9     4929.21     5099.87     60.01 o 
  -2   5   9      112.71      111.10      7.49 o 
  -1   5   9        0.85       12.22      5.14 o 
   0   5   9     2796.73     2685.93     70.21 o 
   1   5   9     8056.25     8416.33     73.86 o 
   2   5   9      455.69      468.57     12.26 o 
   3   5   9        2.21        5.25      4.34 o 
   4   5   9     1215.60     1297.06     35.45 o 
   5   5   9     1643.07     1639.73     39.03 o 
   6   5   9      451.89      399.91     26.95 o 
  -8   6   9      565.04      481.38     19.88 o 
  -7   6   9      202.05      196.91     18.12 o 
  -6   6   9      990.66      959.34     27.12 o 
  -5   6   9      117.31      151.01     29.03 o 
  -4   6   9      127.81      162.53     17.51 o 
  -3   6   9      463.11      443.01     20.04 o 
  -2   6   9     2924.13     2985.28     36.45 o 
  -1   6   9     3989.59     3982.28     56.58 o 
   0   6   9     2204.62     2315.13     37.43 o 
   1   6   9      579.08      543.77     22.56 o 
   2   6   9     2303.67     2393.22     68.01 o 
   3   6   9     4537.56     4775.79    116.46 o 
   4   6   9     1037.27      924.34     48.00 o 
   5   6   9        0.53        5.16      4.44 o 
   6   6   9      352.20      368.95     23.54 o 
  -8   7   9      943.56      954.25     52.69 o 
  -7   7   9     1889.09     1796.99     41.29 o 
  -6   7   9      521.17      484.59     18.01 o 
  -5   7   9       19.79       25.75      7.91 o 
  -4   7   9      682.64      736.44     25.06 o 
  -3   7   9     2002.52     2076.17     55.92 o 
  -2   7   9       22.54       20.05      5.01 o 
  -1   7   9      364.09      360.34     15.01 o 
   0   7   9     1552.28     1502.75     43.85 o 
   1   7   9     3234.52     3267.15     95.71 o 
   2   7   9      848.14      836.15     24.93 o 
   3   7   9      342.96      356.98     12.63 o 
   4   7   9     1180.55     1207.25     31.18 o 
   5   7   9     1008.45     1020.70     40.66 o 
   6   7   9      264.36      252.01     20.09 o 
  -8   8   9       64.44       46.35     29.09 o 
  -7   8   9      145.10      135.33     19.74 o 
  -6   8   9     2169.79     2093.93     57.82 o 
  -5   8   9      128.93      152.67     11.22 o 
  -4   8   9      695.84      723.49     24.40 o 
  -3   8   9       47.73       37.93     11.45 o 
  -2   8   9     1185.03     1168.36     46.07 o 
  -1   8   9     1878.00     1851.98     62.54 o 
   0   8   9      531.15      544.26     17.96 o 
   1   8   9     1434.76     1423.25     26.90 o 
   2   8   9       91.46       84.60     18.83 o 
   3   8   9     1483.83     1555.05     36.13 o 
   4   8   9      801.99      803.70     26.66 o 
   5   8   9       64.40       53.05     22.06 o 
  -7   9   9      419.51      398.18     22.94 o 
  -6   9   9      158.29      125.53     27.31 o 
  -5   9   9       76.30       62.45     14.29 o 
  -4   9   9      442.72      475.02     17.39 o 
  -3   9   9     1001.18     1035.16     21.78 o 
  -2   9   9     1686.24     1472.45     70.45 o 
  -1   9   9      474.11      412.42     35.83 o 
   0   9   9      470.87      469.23     16.94 o 
   1   9   9        9.98        9.81      4.26 o 
   2   9   9      264.41      268.85     17.91 o 
   3   9   9        3.87        7.35      4.91 o 
   4   9   9      551.99      557.09     26.55 o 
   5   9   9      584.80      581.48     24.90 o 
  -7  10   9      188.89      143.54     63.19 o 
  -6  10   9       14.52       13.81      9.16 o 
  -5  10   9     1052.37      983.00     35.51 o 
  -4  10   9        1.20        5.03      4.49 o 
  -3  10   9      478.05      453.23     27.12 o 
  -2  10   9      306.40      288.01     24.26 o 
  -1  10   9     3542.99     3739.39     73.24 o 
   0  10   9     1201.86     1300.74     38.10 o 
   1  10   9      183.22      164.63      9.88 o 
   2  10   9       57.47       46.09     16.55 o 
   3  10   9       19.85       16.40      6.08 o 
   4  10   9      330.14      354.23     23.44 o 
   5  10   9       89.46       71.28     42.31 o 
  -7  11   9       24.85       20.90     14.10 o 
  -6  11   9        3.80       15.20     13.14 o 
  -5  11   9      152.93      158.39     36.00 o 
  -4  11   9        0.45        7.07      7.73 o 
  -3  11   9      621.67      622.70     31.66 o 
  -2  11   9      233.26      226.50     50.22 o 
  -1  11   9      251.50      251.97     22.20 o 
   0  11   9        4.24        8.46      7.24 o 
   1  11   9      237.01      245.89     17.96 o 
   2  11   9      140.40      155.51     16.42 o 
   3  11   9       73.83       58.71     21.43 o 
   4  11   9       15.53       17.94     12.07 o 
  -6  12   9       20.72       25.34     14.19 o 
  -5  12   9      432.46      449.99     21.55 o 
  -4  12   9       60.87       55.60     20.62 o 
  -3  12   9        7.30        2.66      7.96 o 
  -2  12   9      686.07      672.40     28.26 o 
  -1  12   9       12.80       11.54     10.17 o 
   0  12   9        7.58       18.79     25.85 o 
   1  12   9      163.63      172.79     38.42 o 
   2  12   9      554.71      543.26     22.13 o 
   3  12   9        0.05        3.81      7.02 o 
   4  12   9      160.31      149.62     28.72 o 
  -5  13   9       17.58       16.52      9.09 o 
  -4  13   9      573.00      581.76     23.93 o 
  -3  13   9       44.19       39.45     14.72 o 
  -2  13   9       59.45       49.63     21.46 o 
  -1  13   9        0.28        6.01      5.74 o 
   0  13   9       10.66       22.66     11.91 o 
   1  13   9      210.70      195.38     18.86 o 
   2  13   9       14.44       13.42      9.82 o 
   3  13   9       73.79       59.20     37.04 o 
  -5  14   9      310.34      313.51     39.22 o 
  -4  14   9        4.17       11.71      7.37 o 
  -3  14   9      121.21      126.69     39.65 o 
  -2  14   9      385.00      394.72     24.86 o 
  -1  14   9      530.90      496.89     29.75 o 
   0  14   9      216.99      239.23     23.42 o 
   1  14   9      263.78      230.20     21.10 o 
   2  14   9      153.12      140.81     64.02 o 
  -4  15   9      559.15      481.34     43.46 o 
  -3  15   9      929.64      996.69     46.36 o 
  -2  15   9      175.99      141.36     49.19 o 
  -1  15   9      199.34      170.48     51.87 o 
   0  15   9      329.79      367.90     35.25 o 
   1  15   9       23.96       30.69     12.61 o 
  -1  16   9      296.98      307.99     63.68 o 
  -9   0  10      866.92      905.95     45.91 o 
  -8   0  10     2886.22     3067.51     90.52 o 
  -7   0  10     1195.48     1231.77     41.51 o 
  -6   0  10       74.01       89.92     23.55 o 
  -5   0  10       61.75       74.81     19.78 o 
  -4   0  10     5613.76     5895.69     72.57 o 
  -3   0  10     5373.51     5367.72     87.34 o 
  -2   0  10      334.20      325.16     16.51 o 
  -1   0  10     1553.87     1617.24     49.34 o 
   0   0  10     2864.70     2728.70     44.13 o 
   1   0  10     2554.70     2599.99     66.02 o 
   2   0  10     1177.26     1157.71     41.34 o 
   3   0  10      604.63      599.67     31.02 o 
   4   0  10     4146.39     4223.60    137.64 o 
   5   0  10      334.02      357.80     23.18 o 
   6   0  10      480.39      483.30     25.67 o 
  -9   1  10      397.33      408.44     25.58 o 
  -8   1  10      223.96      199.25     15.31 o 
  -7   1  10      103.76       98.56     20.98 o 
  -6   1  10      494.03      466.92     18.61 o 
  -5   1  10     5410.12     5525.09     64.78 o 
  -4   1  10      212.06      219.53     18.05 o 
  -3   1  10     1083.25     1114.38     25.61 o 
  -2   1  10     1675.54     1585.73     22.29 o 
  -1   1  10     2121.20     2139.75     37.99 o 
   0   1  10      296.97      285.05     11.73 o 
   1   1  10      392.23      359.83     19.07 o 
   2   1  10      682.91      609.28     22.20 o 
   3   1  10      806.17      835.83     26.88 o 
   4   1  10      141.28      139.71     36.69 o 
   5   1  10       42.07       43.63     15.21 o 
   6   1  10      360.77      365.85     18.40 o 
  -9   2  10      333.84      347.41     16.66 o 
  -8   2  10      585.52      557.65     18.19 o 
  -7   2  10       27.51       27.13      6.96 o 
  -6   2  10        0.89        4.84      5.07 o 
  -5   2  10      849.12      860.05     21.50 o 
  -4   2  10     3915.70     4095.73     51.13 o 
  -3   2  10     5204.96     5620.00     59.35 o 
  -2   2  10       30.67       45.13      9.94 o 
  -1   2  10     1831.35     1683.70     47.11 o 
   0   2  10     1421.42     1371.86     35.57 o 
   1   2  10     3034.59     3094.81     42.02 o 
   2   2  10     3589.36     3587.72     71.49 o 
   3   2  10      944.28      967.17     29.29 o 
   4   2  10      639.96      639.58     22.68 o 
   5   2  10     1097.35     1181.14     35.01 o 
   6   2  10      295.79      292.49     16.52 o 
  -8   3  10        5.80        5.86      6.39 o 
  -7   3  10       44.43       32.56     10.37 o 
  -6   3  10     2232.80     2245.89     46.80 o 
  -5   3  10      474.22      511.25     19.04 o 
  -4   3  10     1246.37     1250.63     21.60 o 
  -3   3  10     1200.43     1174.45     21.06 o 
  -2   3  10      113.11      116.69     11.12 o 
  -1   3  10       54.88       54.00     11.62 o 
   0   3  10      800.15      792.72     22.25 o 
   1   3  10      121.56      125.98      7.92 o 
   2   3  10     1213.64     1120.72     43.95 o 
   3   3  10       43.32       49.32     14.64 o 
   4   3  10      228.75      218.12     13.30 o 
   5   3  10      432.72      420.06     17.35 o 
   6   3  10      616.14      644.08     27.59 o 
  -8   4  10      362.96      365.85     25.28 o 
  -7   4  10      955.54      961.61     28.69 o 
  -6   4  10       10.46       12.22      5.17 o 
  -5   4  10      463.22      446.52     17.73 o 
  -4   4  10      295.12      305.26     14.70 o 
  -3   4  10      692.97      720.14     14.70 o 
  -2   4  10        0.54        3.45      2.05 o 
  -1   4  10      200.44      214.80     17.16 o 
   0   4  10      731.89      743.82     18.86 o 
   1   4  10     1335.92     1305.22     30.25 o 
   2   4  10      127.76       99.86     14.20 o 
   3   4  10      520.28      526.10     20.04 o 
   4   4  10     1002.07     1009.15     28.36 o 
   5   4  10      938.79      971.64     35.87 o 
   6   4  10       40.97       29.04     12.78 o 
  -8   5  10      137.15      129.54     27.83 o 
  -7   5  10        4.41        8.01      6.17 o 
  -6   5  10      176.31      157.41     25.90 o 
  -5   5  10       50.15       54.82     17.40 o 
  -4   5  10      781.14      820.39     19.37 o 
  -3   5  10     1164.20     1190.77     21.23 o 
  -2   5  10        9.83       10.69      3.13 o 
  -1   5  10      166.50      155.53     11.97 o 
   0   5  10      146.95      152.48     13.89 o 
   1   5  10      318.34      280.64     14.35 o 
   2   5  10     1792.54     1796.96     56.68 o 
   3   5  10       85.96       81.98     11.61 o 
   4   5  10       33.49       29.79     10.36 o 
   5   5  10        5.89        6.65      6.96 o 
   6   5  10       36.13       35.85     19.08 o 
  -8   6  10        0.89        4.32      5.48 o 
  -7   6  10        3.67        4.15      6.07 o 
  -6   6  10        4.82       13.68      6.54 o 
  -5   6  10      451.90      421.65     20.95 o 
  -4   6  10        0.62        2.30      5.54 o 
  -3   6  10      158.86      143.34     16.61 o 
  -2   6  10      145.94      149.63     15.16 o 
  -1   6  10      663.75      644.20     23.32 o 
   0   6  10      328.58      340.24     17.33 o 
   1   6  10      718.92      724.40     22.44 o 
   2   6  10       58.77       72.10     19.83 o 
   3   6  10      130.06      119.23     15.04 o 
   4   6  10      226.73      231.81     20.23 o 
   5   6  10       88.40       82.88     34.34 o 
  -8   7  10        5.01        2.98      9.86 o 
  -7   7  10      403.66      349.51     17.76 o 
  -6   7  10      567.61      544.37     20.23 o 
  -5   7  10      258.41      247.75     19.32 o 
  -4   7  10       20.03       19.75      5.74 o 
  -3   7  10        3.99        8.05      3.14 o 
  -2   7  10      374.94      373.58     13.81 o 
  -1   7  10        1.89        2.73      2.47 o 
   0   7  10       57.68       48.57      7.97 o 
   1   7  10       84.94       68.08      9.51 o 
   2   7  10      974.83      978.03     31.17 o 
   3   7  10      158.89      140.90     16.60 o 
   4   7  10      326.57      288.39     14.75 o 
   5   7  10       69.27       52.16     26.77 o 
  -7   8  10     1029.68     1033.88     33.99 o 
  -6   8  10      768.39      786.13     24.76 o 
  -5   8  10        5.58        8.20      7.72 o 
  -4   8  10      150.78      120.00     26.00 o 
  -3   8  10       23.73       24.15      7.62 o 
  -2   8  10       17.61       24.04      8.58 o 
  -1   8  10      327.76      317.01     11.88 o 
   0   8  10      307.02      292.31     15.82 o 
   1   8  10      788.99      782.87     22.88 o 
   2   8  10      318.74      304.16     16.32 o 
   3   8  10      477.12      464.64     19.30 o 
   4   8  10      661.52      682.82     33.99 o 
   5   8  10      353.48      352.93     21.06 o 
  -7   9  10      278.82      310.74     19.80 o 
  -6   9  10     1149.93     1101.52     33.95 o 
  -5   9  10     2272.59     2348.11     56.67 o 
  -4   9  10       42.93       28.13     10.54 o 
  -3   9  10      394.80      415.87     15.60 o 
  -2   9  10      970.08      938.02     63.17 o 
  -1   9  10      562.35      543.63     25.72 o 
   0   9  10      849.11      803.30     33.17 o 
   1   9  10      604.48      576.10     17.92 o 
   2   9  10     1685.51     1725.96     40.84 o 
   3   9  10      336.47      316.70     14.52 o 
   4   9  10      244.51      249.33     24.71 o 
  -7  10  10      356.84      354.56     30.21 o 
  -6  10  10       22.71       22.74     11.68 o 
  -5  10  10      731.84      703.36     27.43 o 
  -4  10  10     1328.89     1381.42     43.65 o 
  -3  10  10     1053.86     1068.98     38.39 o 
  -2  10  10      117.91      121.71     33.81 o 
  -1  10  10        2.81        7.62      7.27 o 
   0  10  10      791.62      846.24     28.44 o 
   1  10  10     1228.56     1279.88     44.36 o 
   2  10  10      241.52      249.98     19.15 o 
   3  10  10      428.61      383.54     24.05 o 
   4  10  10      479.97      496.04     37.76 o 
  -6  11  10     1742.52     1683.85     58.68 o 
  -5  11  10      842.94      763.58     35.69 o 
  -4  11  10        1.79        4.28      9.18 o 
  -3  11  10     2203.82     2240.58     65.74 o 
  -2  11  10     1751.04     1821.87     66.44 o 
  -1  11  10     4046.29     4203.81     96.47 o 
   0  11  10      601.54      640.72     24.06 o 
   1  11  10      466.81      465.92     20.90 o 
   2  11  10     1924.82     2082.55     70.79 o 
   3  11  10     1135.93     1189.77     58.78 o 
   4  11  10      143.27      107.32     23.99 o 
  -6  12  10        3.45        4.40     14.86 o 
  -5  12  10      272.74      291.48     19.17 o 
  -4  12  10     1031.25      976.92     37.81 o 
  -3  12  10      411.91      409.69     30.24 o 
  -2  12  10      238.41      244.13     29.16 o 
  -1  12  10       95.86      111.59     45.53 o 
   0  12  10     4291.13     4768.53    154.99 o 
   1  12  10      429.03      453.33     22.34 o 
   2  12  10      240.84      237.78     35.03 o 
   3  12  10       58.07       43.76     25.62 o 
  -5  13  10      787.19      755.97     37.48 o 
  -4  13  10        2.10        7.20      5.94 o 
  -3  13  10      758.18      760.72     38.56 o 
  -2  13  10     1253.33     1344.78     47.75 o 
  -1  13  10     3588.79     3697.43     87.70 o 
   0  13  10      623.53      629.86     31.76 o 
   1  13  10     1208.45     1320.96     46.67 o 
   2  13  10      692.22      753.00     38.19 o 
  -4  14  10      290.97      301.25     26.32 o 
  -3  14  10      207.53      188.88     59.03 o 
  -2  14  10      890.93      941.57     41.17 o 
  -1  14  10      306.43      292.72     31.08 o 
   0  14  10      560.05      629.27     34.46 o 
   1  14  10      548.77      533.50     25.58 o 
  -2  15  10      461.18      507.89     36.87 o 
  -1  15  10      317.36      288.32     66.29 o 
   0  15  10      241.81      206.30     36.46 o 
  -8   1  11       66.13       67.40     14.66 o 
  -7   1  11       20.88       17.52      6.00 o 
  -6   1  11      553.70      529.20     15.94 o 
  -5   1  11      817.69      850.83     23.27 o 
  -4   1  11     1898.74     1904.08     29.44 o 
  -3   1  11        0.79        4.62      4.00 o 
  -2   1  11       19.06       14.97      4.33 o 
  -1   1  11      178.50      206.79     19.15 o 
   0   1  11      223.20      242.02     13.99 o 
   1   1  11       96.80       85.43     23.24 o 
   2   1  11      171.56      164.80     17.95 o 
   3   1  11      345.10      353.82     16.89 o 
   4   1  11      390.81      383.60     18.68 o 
   5   1  11      132.44      111.39     34.45 o 
  -8   2  11      546.08      513.90     20.65 o 
  -7   2  11      424.75      436.09     22.91 o 
  -6   2  11       24.04       31.39      8.29 o 
  -5   2  11      444.04      464.28     15.46 o 
  -4   2  11     1063.27     1131.11     21.66 o 
  -3   2  11     3723.32     3802.50     44.56 o 
  -2   2  11     2188.24     2268.16     32.67 o 
  -1   2  11       94.74      124.37     23.04 o 
   0   2  11        4.15        4.39      2.93 o 
   1   2  11      587.83      578.64     15.98 o 
   2   2  11     1049.62     1044.21     26.22 o 
   3   2  11      395.37      391.70     16.31 o 
   4   2  11       35.87       29.43     11.59 o 
   5   2  11       31.45       27.02      9.06 o 
  -8   3  11       80.01       68.99     19.88 o 
  -7   3  11       17.70       16.91      5.28 o 
  -6   3  11      461.60      449.62     17.94 o 
  -5   3  11      525.49      515.06     17.74 o 
  -4   3  11      252.85      234.51     17.62 o 
  -3   3  11     1744.77     1806.22     28.07 o 
  -2   3  11      376.19      339.22     10.42 o 
  -1   3  11     4512.92     4725.36     73.39 o 
   0   3  11     4563.54     4483.91    130.29 o 
   1   3  11      869.11      850.81     29.23 o 
   2   3  11        3.56        6.37      4.74 o 
   3   3  11        3.72        7.74      6.43 o 
   4   3  11      546.04      589.88     19.43 o 
   5   3  11      401.59      395.51     18.18 o 
  -8   4  11        6.39        8.99      5.77 o 
  -7   4  11     1336.74     1350.50     35.24 o 
  -6   4  11       75.51       51.23     16.16 o 
  -5   4  11      549.83      534.82     20.70 o 
  -4   4  11       42.84       48.55     11.01 o 
  -3   4  11      736.62      710.61     17.72 o 
  -2   4  11     4345.03     4563.72     50.48 o 
  -1   4  11      226.77      237.64     17.01 o 
   0   4  11      135.37      147.06     20.50 o 
   1   4  11     1007.67      955.02     32.48 o 
   2   4  11     2013.13     2008.88     45.60 o 
   3   4  11     1700.81     1707.75     41.55 o 
   4   4  11        0.89        7.50      4.60 o 
   5   4  11      430.94      416.01     18.95 o 
  -8   5  11     1834.26     1851.93     54.44 o 
  -7   5  11      234.06      199.75     18.24 o 
  -6   5  11      340.57      315.89     17.72 o 
  -5   5  11     1601.03     1592.61     39.43 o 
  -4   5  11     1126.06     1257.10     26.07 o 
  -3   5  11     1622.91     1637.65     26.76 o 
  -2   5  11       78.55      105.42     19.42 o 
  -1   5  11     1211.99     1202.27     27.79 o 
   0   5  11     2359.32     2045.71    111.34 o 
   1   5  11       75.64       87.51     20.48 o 
   2   5  11        3.69       15.24      5.99 o 
   3   5  11     1045.52     1069.11     31.18 o 
   4   5  11     1518.30     1547.45     42.50 o 
   5   5  11      196.37      137.55     48.05 o 
  -8   6  11      727.45      664.23     33.85 o 
  -7   6  11     1034.35     1091.62     36.39 o 
  -6   6  11     2102.23     2208.12     62.41 o 
  -5   6  11     1760.35     1782.70     38.45 o 
  -4   6  11      225.84      227.75     16.74 o 
  -3   6  11     1159.71     1214.37     22.17 o 
  -2   6  11     2502.17     2542.53     43.09 o 
  -1   6  11      229.69      221.95     15.80 o 
   0   6  11      140.16      148.30     12.24 o 
   1   6  11       86.58       77.20     11.39 o 
   2   6  11     3671.73     3804.38     75.43 o 
   3   6  11      677.64      677.24     25.31 o 
   4   6  11      234.48      220.94     16.55 o 
   5   6  11      332.07      305.15     20.38 o 
  -7   7  11     1206.27     1194.72     36.86 o 
  -6   7  11        0.44        4.56      7.98 o 
  -5   7  11      654.99      633.77     20.88 o 
  -4   7  11     4112.64     4219.22     72.60 o 
  -3   7  11      540.08      563.71     15.02 o 
  -2   7  11      611.87      553.61     32.23 o 
  -1   7  11      772.21      742.11     25.46 o 
   0   7  11      434.62      430.63     18.95 o 
   1   7  11      823.52      863.15     26.26 o 
   2   7  11        7.27        7.22      9.88 o 
   3   7  11     1513.39     1593.49     39.27 o 
   4   7  11      907.82      847.91     28.42 o 
  -7   8  11      245.39      222.05     14.83 o 
  -6   8  11     1058.86     1060.56     32.84 o 
  -5   8  11      691.98      678.87     20.85 o 
  -4   8  11       75.24       64.28     17.00 o 
  -3   8  11     1594.82     1583.25     36.18 o 
  -2   8  11      697.18      721.58     26.58 o 
  -1   8  11      690.48      695.49     20.92 o 
   0   8  11       34.07       29.80     12.33 o 
   1   8  11      112.85      123.99     12.10 o 
   2   8  11     1180.48     1169.36     31.99 o 
   3   8  11     1796.66     1843.98     48.40 o 
   4   8  11       10.01        8.26      6.61 o 
  -7   9  11      416.61      358.82     22.86 o 
  -6   9  11        0.58       -0.36      8.72 o 
  -5   9  11      456.76      470.77     27.78 o 
  -4   9  11      547.19      524.16     38.88 o 
  -3   9  11      631.91      617.23     25.54 o 
  -2   9  11       65.66       66.86     17.59 o 
  -1   9  11      339.64      370.62     23.11 o 
   0   9  11     1929.16     2102.18     85.34 o 
   1   9  11      950.33      990.51     33.62 o 
   2   9  11      182.31      156.91     32.07 o 
   3   9  11       24.57       18.45     11.85 o 
   4   9  11      387.30      410.11     43.04 o 
  -6  10  11       96.91       71.95     32.21 o 
  -5  10  11      139.77      121.76     36.99 o 
  -4  10  11       52.99       50.01     22.50 o 
  -3  10  11      483.10      446.10     26.50 o 
  -2  10  11     1793.57     1842.60     46.73 o 
  -1  10  11       42.74       49.74     14.81 o 
   0  10  11      393.72      378.61     23.71 o 
   1  10  11      158.22      169.34     19.40 o 
   2  10  11      130.82      152.40     42.91 o 
   3  10  11      389.92      380.93     38.88 o 
  -6  11  11        2.39        6.72     12.75 o 
  -5  11  11        9.72       20.50      9.51 o 
  -4  11  11      154.67      129.84     50.40 o 
  -3  11  11      330.83      340.13     26.11 o 
  -2  11  11      110.53       88.26     32.31 o 
  -1  11  11       33.02       36.75     13.83 o 
   0  11  11      139.13      140.35     36.84 o 
   1  11  11       83.58       85.56     28.21 o 
   2  11  11        0.92        2.05     13.06 o 
   3  11  11        1.79       -4.27     12.33 o 
  -5  12  11       61.11       45.29     17.67 o 
  -4  12  11      107.82       81.63     31.40 o 
  -3  12  11      135.44      128.08     43.38 o 
  -2  12  11       66.26       67.81     21.61 o 
  -1  12  11       14.83       19.56     10.56 o 
   0  12  11       77.86       62.95     26.62 o 
   1  12  11       66.97       54.64     20.64 o 
   2  12  11       33.46       19.80     11.21 o 
  -4  13  11       51.84       52.66     23.51 o 
  -3  13  11      202.27      204.32     54.65 o 
  -2  13  11       79.30       70.79     27.60 o 
  -1  13  11        2.54        7.99      6.84 o 
   0  13  11      644.53      662.05     26.88 o 
   1  13  11       83.81       84.81     32.92 o 
  -3  14  11      366.91      367.53     26.74 o 
  -2  14  11      173.62      138.17     67.61 o 
  -1  14  11      359.36      378.85     24.44 o 
   0  14  11      140.46       90.45     42.08 o 
  -8   0  12     1051.12     1093.93     42.33 o 
  -7   0  12       10.74        6.88     21.98 o 
  -6   0  12      660.33      632.80     33.53 o 
  -5   0  12     4743.44     4867.59    116.00 o 
  -4   0  12       52.33       53.04     14.83 o 
  -3   0  12      664.60      694.80     27.05 o 
  -2   0  12      913.51      909.45     35.11 o 
  -1   0  12     5909.50     6264.19    151.03 o 
   0   0  12     6457.22     6593.34    162.85 o 
   1   0  12     1682.03     1594.79     51.49 o 
   2   0  12      206.50      207.27     28.38 o 
   3   0  12      643.42      605.70     28.02 o 
   4   0  12     3208.98     3468.00    114.32 o 
   5   0  12      967.69      987.20     45.71 o 
  -8   1  12       58.45       38.95     13.60 o 
  -7   1  12     1656.92     1658.08     36.97 o 
  -6   1  12     2843.59     2969.82     51.42 o 
  -5   1  12      217.31      216.17     19.44 o 
  -4   1  12       12.75       15.57      4.54 o 
  -3   1  12      211.18      189.92     12.18 o 
  -2   1  12     5906.21     6148.11     78.74 o 
  -1   1  12     2408.24     2536.28     52.61 o 
   0   1  12      906.86      932.63     35.69 o 
   1   1  12     1657.22     1643.94     36.68 o 
   2   1  12      486.93      524.11     20.30 o 
   3   1  12      447.91      460.75     20.05 o 
   4   1  12       65.42       47.81     16.19 o 
   5   1  12      413.67      415.31     19.08 o 
  -8   2  12      852.92      881.23     26.79 o 
  -7   2  12      368.01      352.87     22.58 o 
  -6   2  12     1950.60     2059.51     39.81 o 
  -5   2  12     1267.48     1240.57     29.64 o 
  -4   2  12     2442.95     2538.40     45.83 o 
  -3   2  12      266.26      256.99     11.08 o 
  -2   2  12       51.29       47.52      9.09 o 
  -1   2  12     1046.52     1060.52     29.93 o 
   0   2  12     2995.93     3038.88     63.12 o 
   1   2  12      946.89      901.30     26.96 o 
   2   2  12       90.92       74.64     18.31 o 
   3   2  12      777.33      831.03     23.33 o 
   4   2  12      969.92     1017.36     33.92 o 
   5   2  12      663.73      698.30     26.57 o 
  -8   3  12       12.87       11.28      5.67 o 
  -7   3  12     1520.11     1553.15     39.78 o 
  -6   3  12      996.79      961.07     24.15 o 
  -5   3  12     1180.83     1162.29     28.31 o 
  -4   3  12       13.21       15.87      4.99 o 
  -3   3  12       57.71       51.11     12.66 o 
  -2   3  12      855.71      908.95     22.73 o 
  -1   3  12      555.99      515.41     21.08 o 
   0   3  12      362.33      301.15     15.15 o 
   1   3  12      696.34      746.06     23.61 o 
   2   3  12      277.23      284.76     16.70 o 
   3   3  12      231.91      222.53     18.12 o 
   4   3  12        1.36        3.97      6.72 o 
   5   3  12      162.01      144.93     26.00 o 
  -8   4  12      331.50      292.95     16.28 o 
  -7   4  12        3.43        5.59      5.36 o 
  -6   4  12      205.27      208.17     16.31 o 
  -5   4  12      899.28      909.89     21.06 o 
  -4   4  12     1160.41     1150.58     23.30 o 
  -3   4  12      300.88      254.79     18.48 o 
  -2   4  12      101.48       97.18     20.75 o 
  -1   4  12      738.78      727.43     24.84 o 
   0   4  12     1223.95     1276.28     31.94 o 
   1   4  12        1.47        5.48      4.86 o 
   2   4  12       21.35       20.67      6.76 o 
   3   4  12      296.10      287.81     17.00 o 
   4   4  12      438.25      458.90     20.70 o 
  -7   5  12       76.36       58.55     19.11 o 
  -6   5  12      377.40      339.32     16.42 o 
  -5   5  12        0.57        7.38      5.21 o 
  -4   5  12       37.27       36.64      9.08 o 
  -3   5  12        3.02        5.60      2.92 o 
  -2   5  12       64.30       88.03     17.29 o 
  -1   5  12      998.77      953.46     28.50 o 
   0   5  12       34.76       26.29      9.74 o 
   1   5  12       70.18       64.97     18.52 o 
   2   5  12      804.24      706.64     21.84 o 
   3   5  12       82.71       67.37     25.19 o 
   4   5  12        2.34        5.15      4.02 o 
  -7   6  12        5.36        6.92      6.76 o 
  -6   6  12        4.56        7.55      4.56 o 
  -5   6  12      515.25      488.51     19.36 o 
  -4   6  12      568.67      557.76     21.60 o 
  -3   6  12       80.29       77.60     19.56 o 
  -2   6  12       38.43       36.21      9.68 o 
  -1   6  12       17.85       23.17      8.25 o 
   0   6  12       54.48       45.87     16.76 o 
   1   6  12      222.03      207.64     19.00 o 
   2   6  12      240.83      227.10     15.52 o 
   3   6  12      325.21      315.69     15.20 o 
   4   6  12       67.16       51.20     26.68 o 
  -7   7  12      605.63      585.34     25.04 o 
  -6   7  12      295.69      292.25     20.54 o 
  -5   7  12        3.32        3.38      4.17 o 
  -4   7  12      262.35      287.72     15.48 o 
  -3   7  12     1133.80     1103.41     29.63 o 
  -2   7  12      858.70      859.92     38.87 o 
  -1   7  12      288.97      268.56     15.44 o 
   0   7  12      145.55      129.56     13.63 o 
   1   7  12        0.96        6.60      5.21 o 
   2   7  12      188.62      187.99     18.56 o 
   3   7  12      226.49      222.59     16.63 o 
   4   7  12      143.15      129.47     24.54 o 
  -6   8  12        6.98        7.42      5.27 o 
  -5   8  12     1100.68     1105.44     35.04 o 
  -4   8  12     1027.60     1009.45     28.90 o 
  -3   8  12      363.99      380.86     18.03 o 
  -2   8  12        5.87        8.81      4.64 o 
  -1   8  12      174.32      136.73     13.31 o 
   0   8  12      123.29       86.72     11.14 o 
   1   8  12      480.72      495.49     18.17 o 
   2   8  12       84.12       70.79     24.87 o 
   3   8  12      205.90      162.53     13.81 o 
  -6   9  12      892.47      846.59     41.57 o 
  -5   9  12      383.96      376.23     30.49 o 
  -4   9  12      489.14      495.19     27.48 o 
  -3   9  12     1355.99     1382.26     38.82 o 
  -2   9  12      432.68      456.25     22.43 o 
  -1   9  12      435.45      479.22     28.13 o 
   0   9  12      240.48      255.62     22.43 o 
   1   9  12      208.19      221.16     39.26 o 
   2   9  12     1064.89     1087.07     44.21 o 
   3   9  12      517.00      472.16     24.51 o 
  -6  10  12       48.94       33.07     14.68 o 
  -5  10  12      409.68      373.90     22.57 o 
  -4  10  12     1388.51     1438.19     50.62 o 
  -3  10  12       47.67       49.94     20.29 o 
  -2  10  12      172.92      166.91     44.24 o 
  -1  10  12        8.23       12.61      8.72 o 
   0  10  12      226.65      244.63     26.21 o 
   1  10  12      734.59      781.74     39.51 o 
   2  10  12       40.23       47.91     18.51 o 
  -5  11  12       49.29       42.37     17.01 o 
  -4  11  12      129.21       96.04     35.08 o 
  -3  11  12     1352.39     1453.06     52.26 o 
  -2  11  12     1448.57     1493.02     47.29 o 
  -1  11  12       24.28       22.40     10.40 o 
   0  11  12      155.47      157.92     39.61 o 
   1  11  12     1598.33     1805.79     59.66 o 
   2  11  12     1678.26     1819.65     62.57 o 
  -4  12  12      543.81      540.41     36.39 o 
  -3  12  12       18.49       24.72     13.82 o 
  -2  12  12      146.58      140.63     39.76 o 
  -1  12  12      786.26      817.40     39.69 o 
   0  12  12      699.46      781.16     32.60 o 
   1  12  12      351.04      347.26     21.90 o 
  -2  13  12     1626.71     1678.37     58.03 o 
  -1  13  12      135.82      112.12     49.96 o 
  -7   1  13       31.38       24.80      8.34 o 
  -6   1  13      214.80      198.36     16.60 o 
  -5   1  13        8.91       10.84      4.07 o 
  -4   1  13       14.63       11.13      4.90 o 
  -3   1  13       87.57       78.21     14.68 o 
  -2   1  13      118.17      110.34      9.78 o 
  -1   1  13     1111.19      980.90     29.04 o 
   0   1  13       31.42       42.36     11.47 o 
   1   1  13       85.79       70.32     19.86 o 
   2   1  13        9.66        8.91      5.63 o 
   3   1  13       63.43       58.50     23.34 o 
   4   1  13       12.45        7.53      5.67 o 
  -7   2  13       33.64       30.66     10.97 o 
  -6   2  13      161.03      168.69     23.43 o 
  -5   2  13      307.90      308.19     22.45 o 
  -4   2  13       72.78       67.41     15.60 o 
  -3   2  13        4.38        7.16      4.38 o 
  -2   2  13      209.17      193.86     22.29 o 
  -1   2  13        8.98       11.95      5.11 o 
   0   2  13      150.91      124.51     34.32 o 
   1   2  13      210.30      185.23     20.17 o 
   2   2  13      324.32      286.16     14.91 o 
   3   2  13        0.36        4.08      6.56 o 
   4   2  13       24.56       15.61      6.39 o 
  -7   3  13      178.62      152.87     23.09 o 
  -6   3  13       58.79       63.22     15.61 o 
  -5   3  13      242.35      269.27     15.77 o 
  -4   3  13      578.89      572.84     15.25 o 
  -3   3  13      868.76      838.91     19.95 o 
  -2   3  13       79.09       81.91     16.77 o 
  -1   3  13     1120.53     1126.00     30.93 o 
   0   3  13       50.96       46.33     16.07 o 
   1   3  13      193.75      170.78     39.63 o 
   2   3  13       72.46       67.53     23.46 o 
   3   3  13      251.79      245.69     24.26 o 
   4   3  13      408.18      364.30     20.08 o 
  -7   4  13      400.87      396.31     20.50 o 
  -6   4  13     1201.93     1229.10     32.27 o 
  -5   4  13        0.61        5.40      3.67 o 
  -4   4  13      380.71      362.27     15.25 o 
  -3   4  13     1114.46     1119.05     30.47 o 
  -2   4  13      858.95      893.15     23.49 o 
  -1   4  13      159.39      148.88     18.58 o 
   0   4  13      256.66      252.43     17.34 o 
   1   4  13      674.57      727.16     21.93 o 
   2   4  13      621.84      622.87     21.13 o 
   3   4  13      571.66      552.86     24.55 o 
   4   4  13      157.54      111.49     48.45 o 
  -7   5  13       23.02       21.88      6.87 o 
  -6   5  13      367.79      347.48     20.12 o 
  -5   5  13     1710.56     1794.39     38.23 o 
  -4   5  13     1764.30     1757.84     41.42 o 
  -3   5  13      625.81      625.95     28.13 o 
  -2   5  13     1201.20     1185.37     31.36 o 
  -1   5  13     1842.30     1933.08     48.09 o 
   0   5  13      675.65      649.85     20.86 o 
   1   5  13       84.26       81.67     24.58 o 
   2   5  13       28.38       35.35     14.55 o 
   3   5  13      673.43      722.75     25.59 o 
  -6   6  13      738.21      694.62     30.21 o 
  -5   6  13      362.98      340.56     20.32 o 
  -4   6  13     1022.52     1069.55     31.88 o 
  -3   6  13     3592.95     3649.38     71.97 o 
  -2   6  13      198.56      227.33     21.67 o 
  -1   6  13      275.70      274.98     17.19 o 
   0   6  13        9.45        7.33      5.28 o 
   1   6  13     1072.65     1085.04     31.91 o 
   2   6  13     1411.19     1423.72     43.79 o 
   3   6  13      186.44      165.59     20.55 o 
  -6   7  13      358.31      357.08     18.27 o 
  -5   7  13      554.50      479.45     23.08 o 
  -4   7  13     3089.21     3155.78     48.00 o 
  -3   7  13        0.65        7.11      5.62 o 
  -2   7  13     1469.59     1423.67     54.29 o 
  -1   7  13     1173.34     1149.66     48.36 o 
   0   7  13      967.37      976.18     48.56 o 
   1   7  13      498.58      471.79     19.16 o 
   2   7  13      145.95      143.75     19.51 o 
   3   7  13      793.55      856.90     32.75 o 
  -6   8  13      588.13      570.74     25.08 o 
  -5   8  13        1.18        3.25      6.90 o 
  -4   8  13     1664.81     1609.93     63.89 o 
  -3   8  13     1147.11     1156.63     36.57 o 
  -2   8  13      921.03      960.24     44.12 o 
  -1   8  13       87.52       93.22     31.11 o 
   0   8  13       30.52       28.84     12.34 o 
   1   8  13      931.29      996.24     38.29 o 
   2   8  13     1681.18     1799.84     73.67 o 
  -5   9  13      680.43      676.64     30.00 o 
  -4   9  13      426.62      390.49     27.01 o 
  -3   9  13       90.69       99.84     22.96 o 
  -2   9  13      211.52      209.76     19.62 o 
  -1   9  13      475.56      484.44     25.10 o 
   0   9  13      291.27      317.14     22.20 o 
   1   9  13       37.26       41.29     18.93 o 
   2   9  13      373.46      401.48     21.86 o 
  -5  10  13        1.39        4.97      8.11 o 
  -4  10  13       29.67       29.96     10.95 o 
  -3  10  13       35.37       22.14      8.49 o 
  -2  10  13        2.52        5.84      5.97 o 
  -1  10  13        8.03        6.72      8.30 o 
   0  10  13      171.24      171.06     45.66 o 
   1  10  13      923.97      988.19     43.11 o 
  -4  11  13       12.89        8.77      5.63 o 
  -3  11  13       22.45       18.15      9.26 o 
  -2  11  13       65.55       43.80     27.99 o 
  -1  11  13       15.21       14.24     10.56 o 
   0  11  13       80.92       65.61     26.28 o 
  -7   0  14      289.95      266.53     30.77 o 
  -6   0  14     1567.67     1641.39     47.42 o 
  -5   0  14     1218.81     1228.90     41.32 o 
  -4   0  14      154.71      124.78     20.04 o 
  -3   0  14       18.94       32.86     13.24 o 
  -2   0  14      228.13      219.52     41.30 o 
  -1   0  14     3531.45     3612.05    208.19 o 
   0   0  14     1362.91     1379.11     74.84 o 
   1   0  14      153.57      100.59     36.50 o 
   2   0  14     1187.12     1143.32     50.93 o 
   3   0  14      439.19      386.35     32.98 o 
  -7   1  14     1532.92     1538.09     39.61 o 
  -6   1  14      566.56      576.18     22.39 o 
  -5   1  14       15.91        9.86      5.08 o 
  -4   1  14       60.69       55.00     14.89 o 
  -3   1  14      932.35      927.44     21.63 o 
  -2   1  14     1056.38     1118.03     39.05 o 
  -1   1  14       48.66       47.41     14.28 o 
   0   1  14     2691.83     2686.49     66.64 o 
   1   1  14     1353.67     1392.36     35.80 o 
   2   1  14       62.92       71.10     28.02 o 
   3   1  14        4.12        6.48      5.48 o 
  -7   2  14      101.45       81.71     18.81 o 
  -6   2  14      795.90      765.72     35.34 o 
  -5   2  14      388.96      363.13     17.28 o 
  -4   2  14       16.78       16.58      5.76 o 
  -3   2  14      372.43      343.91     15.37 o 
  -2   2  14      330.03      345.14     20.52 o 
  -1   2  14     1430.39     1367.72     44.82 o 
   0   2  14      897.74      860.78     28.53 o 
   1   2  14      147.29      132.83     20.79 o 
   2   2  14     1081.43     1091.72     37.28 o 
   3   2  14     1005.88     1074.98     36.61 o 
  -6   3  14      190.71      148.01     20.48 o 
  -5   3  14        7.67        8.00      3.30 o 
  -4   3  14     1173.35     1229.35     30.52 o 
  -3   3  14     1303.26     1323.64     33.84 o 
  -2   3  14     1488.94     1401.19     33.12 o 
  -1   3  14       15.12       20.34     10.13 o 
   0   3  14       21.57       40.63     13.36 o 
   1   3  14      795.89      806.00     31.03 o 
   2   3  14      138.00      123.98     37.20 o 
   3   3  14       17.69        8.75      6.15 o 
  -6   4  14     1075.38     1106.30     34.27 o 
  -5   4  14      600.79      559.45     23.17 o 
  -4   4  14       46.47       33.66      9.75 o 
  -3   4  14        8.17       10.90      4.68 o 
  -2   4  14      564.61      532.31     20.12 o 
  -1   4  14      376.04      338.16     16.50 o 
   0   4  14      298.76      301.08     15.78 o 
   1   4  14      115.69       84.47     26.82 o 
   2   4  14        4.53        5.30      6.50 o 
   3   4  14      236.65      240.14     22.63 o 
  -6   5  14      661.60      709.24     23.28 o 
  -5   5  14       83.36       57.13     18.09 o 
  -4   5  14        4.40        3.76      4.84 o 
  -3   5  14      389.58      360.86     17.98 o 
  -2   5  14        8.13        4.60      6.12 o 
  -1   5  14       33.18       18.57      8.37 o 
   0   5  14        3.76        6.80      4.32 o 
   1   5  14        8.21        8.60      5.26 o 
   2   5  14       97.32       61.13     24.66 o 
  -6   6  14       44.56       39.09     14.84 o 
  -5   6  14        8.08        4.00      5.69 o 
  -4   6  14       49.30       58.14     20.04 o 
  -3   6  14       54.80       38.76     13.36 o 
  -2   6  14       46.45       47.73     15.26 o 
  -1   6  14        0.78        5.54      4.56 o 
   0   6  14        4.75        5.68      7.32 o 
   1   6  14       73.47       74.35     26.53 o 
   2   6  14        2.98        3.30      6.90 o 
  -5   7  14      213.65      193.30     39.33 o 
  -4   7  14       21.40       14.54      7.74 o 
  -3   7  14       41.49       37.52     14.23 o 
  -2   7  14      187.93      172.21     49.49 o 
  -1   7  14      169.83      158.78     58.06 o 
   0   7  14      666.04      643.69     30.15 o 
   1   7  14      117.44       83.26     33.79 o 
   2   7  14       10.74       13.29     10.33 o 
  -5   8  14      241.63      221.03     23.88 o 
  -4   8  14        2.18        3.38      5.85 o 
  -3   8  14        9.85        9.82      6.94 o 
  -2   8  14      418.76      461.06     25.19 o 
  -1   8  14      671.47      719.98     34.35 o 
   0   8  14      213.59      203.60     36.72 o 
   1   8  14        0.06        4.09      6.50 o 
  -4   9  14      166.73      134.40     46.51 o 
  -3   9  14     1724.58     1701.84     53.31 o 
  -2   9  14      284.11      242.62     29.37 o 
  -1   9  14       51.22       43.38     20.24 o 
   0   9  14      796.07      867.21     36.22 o 
  -3  10  14       12.28       11.97      6.60 o 
  -2  10  14      169.14      141.82     54.47 o 
  -1  10  14      475.54      508.10     31.53 o 
  -6   1  15      361.67      320.66     23.00 o 
  -5   1  15      338.57      336.44     41.07 o 
  -4   1  15       91.90       75.32     22.41 o 
  -3   1  15       15.68       10.93      6.40 o 
  -2   1  15       13.36        9.20      7.54 o 
  -1   1  15        2.69       10.21      6.39 o 
   0   1  15      280.70      243.38     17.11 o 
   1   1  15       10.45        8.51      5.55 o 
   2   1  15       73.49       51.75     23.70 o 
  -6   2  15       68.44       39.14     18.68 o 
  -5   2  15       48.34       35.25     13.39 o 
  -4   2  15      595.22      586.97     24.59 o 
  -3   2  15       10.60       15.51      7.62 o 
  -2   2  15       32.88       38.18     11.78 o 
  -1   2  15      116.32       94.06     30.96 o 
   0   2  15      301.80      327.26     17.57 o 
   1   2  15      874.38      860.37     33.85 o 
   2   2  15      303.30      335.06     18.03 o 
  -5   3  15      877.13      866.24     29.57 o 
  -4   3  15       38.60       31.55     11.88 o 
  -3   3  15       84.54       63.58     18.91 o 
  -2   3  15      214.07      242.70     28.56 o 
  -1   3  15     1044.67     1080.94     34.63 o 
   0   3  15      434.12      424.91     17.91 o 
   1   3  15       63.87       46.10     21.98 o 
   2   3  15      590.41      606.88     25.40 o 
  -5   4  15     1042.03     1053.68     36.46 o 
  -4   4  15      999.72     1027.24     31.28 o 
  -3   4  15      681.81      707.51     26.34 o 
  -2   4  15      299.51      307.20     18.16 o 
  -1   4  15       96.19       83.70     23.95 o 
   0   4  15      380.01      384.04     20.50 o 
   1   4  15     1643.61     1543.77     78.99 o 
  -5   5  15     1438.33     1424.81     42.17 o 
  -4   5  15      124.87       88.42     26.62 o 
  -3   5  15      391.44      374.76     19.72 o 
  -2   5  15      691.46      635.06     26.79 o 
  -1   5  15     1404.73     1346.37     64.35 o 
   0   5  15      278.80      269.30     24.74 o 
   1   5  15       20.12       29.42     11.78 o 
  -4   6  15     1682.84     1635.00     49.16 o 
  -3   6  15      520.83      524.45     23.37 o 
  -2   6  15       13.64       13.55      9.06 o 
  -1   6  15       81.52       74.83     28.46 o 
   0   6  15      770.11      790.10     38.15 o 
   1   6  15     1638.38     1764.79     58.37 o 
  -4   7  15      172.16      141.82     32.73 o 
  -3   7  15      311.69      332.38     21.80 o 
  -2   7  15     1239.47     1239.03     48.85 o 
  -1   7  15      397.40      410.46     28.64 o 
   0   7  15      227.94      214.23     55.12 o 
  -3   8  15      523.61      500.30     26.80 o 
  -2   8  15      121.42      120.04     40.86 o 
  -1   8  15       72.24       51.34     31.68 o 
  -4   0  16       90.85       53.57     29.46 o 
  -3   0  16      133.08      131.45     45.64 o 
  -2   0  16      540.71      563.20     40.60 o 
  -1   0  16      172.13      191.16     45.40 o 
   0   0  16       13.52       12.34     18.66 o 
  -4   1  16      976.77     1016.32     36.48 o 
  -3   1  16     1388.92     1348.59     46.47 o 
  -2   1  16       10.59       13.82      9.61 o 
  -1   1  16      410.03      424.84     20.51 o 
   0   1  16      361.19      404.01     19.39 o 
  -4   2  16       71.35       64.07     25.53 o 
  -3   2  16      864.23      940.06     37.30 o 
  -2   2  16      942.30      888.57     36.11 o 
  -1   2  16      385.80      388.44     23.02 o 
   0   2  16      108.65      121.93     41.78 o 
  -4   3  16     1002.17     1016.39     33.39 o 
  -3   3  16      738.51      692.28     27.75 o 
  -2   3  16        1.11        4.67      5.47 o 
  -1   3  16      427.45      413.79     18.87 o 
   0   3  16       94.26       56.70     22.04 o 
  -4   4  16       88.25       60.04     21.67 o 
  -3   4  16      195.69      137.32     34.51 o 
  -2   4  16      733.69      694.60     33.72 o 
  -1   4  16       38.43       26.58     10.29 o 
  -3   5  16      363.09      358.91     16.87 o 
  -2   5  16        8.62       15.59      6.66 o 
  -1   5  16      219.48      140.33     17.84 o 
                                                 
